# Supplementary material for: Performance-based financing in the context of the complex remuneration of health workers: findings from a mixed-method study in rural Sierra Leone
Source: BMC Health Serv Res. 2016 Jul 19;16:286. doi: 10.1186/s12913-016-1546-8 (PMC4952280; doi:10.1186/s12913-016-1546-8)
Supplement: Additional file 2: — Dataset. (CSV 105 kb) [file 12913_2016_1546_MOESM2_ESM.csv]

HWID	Dist	sex	mrtst	fmleduc	fmleducoth	faciltyp	grade	numstaff	salarlast	salaramt	cadre_new2	wrkhome	ra	raamt_new	pbf	pbfamt_new	uf	ufnew_month1	top	dsaamt_new	igamt_new_out	raamt_new_month	pbfamt_new_month	raamt_imput	pbfamt_imput	ufamt_imput	topamt_imput	dsaamt_imput	igamt_imput	remot_new	age_imp	lbk1	lbk2	lbk3	lbk4	lbk5	lbk6	lbk7	lbk8	gift_mean	drug_mean	pp_mean	gift_imput	drug_imput	pp_imput	drug_lbk_month	gift_lbk_month	pp_lbk_month
B001	Bo	female	married	CHACert		MCHP	5	7	salary received last month	500000	CHA+nurse	work away from home dst	n/rural		received past	0	never received	0	never received	10000	0		0		0	0	0	10000	0	0	48	logbook completed	logbook completed	logbook completed	logbook completed	logbook completed	logbook completed	logbook completed	loss to follow-up	0	0	0	0	0	0	0	0	0
B002	Bo	female	married	MCHACert		MCHP		3	salary received last month	500000	MCHAide	work away from home dst	n/rural		received past	0	received past	0	never received	10000	100000		0		0	0	0	10000	100000	0	47	logbook completed	logbook completed	logbook completed	logbook completed	logbook completed	logbook completed	logbook completed	loss to follow-up	3571.428	0	0	3571.428	0	0	0	15357.14	0
B003	Bo	female	married	MCHACert		MCHP		3	salary received last month	455000	MCHAide	work away from home dst	never received	0	received last quarter	250000	never received	0	never received	50000	150000	0	83333.34	0	83333.34	0	0	50000	150000	1	50	logbook completed	logbook completed	logbook completed	logbook completed	logbook completed	logbook completed	logbook completed	loss to follow-up	0	0	0	0	0	0	0	0	0
B004	Bo	female	married	MCHACert		MCHP	2	4	salary received last month	495000	MCHAide	work away from home dst	n/rural		received last quarter	500000	never received	0	never received	5000	0		166666.7		166666.7	0	0	5000	0	0	55	logbook completed	logbook completed	logbook completed	logbook completed	logbook completed	logbook completed	logbook completed	loss to follow-up	0	0	0	0	0	0	0	0	0
B005	Bo	female	married	MCHACert		CHP	5	3	salary received last month	500000	MCHAide	work away from home dst	n/rural		never received	0	never received	0	never received	50000	0		0		0	0	0	50000	0	0	42	loss to follow-up	loss to follow-up	loss to follow-up	loss to follow-up	loss to follow-up	loss to follow-up	loss to follow-up	loss to follow-up				5018.367	0	1622.449	0	21578.98	6976.53
B006	Bo	female	married	CHODipl		CHC	5	4	salary received last month	786000	CHO	work away from home dst	n/rural		never received	0	never received	0	never received	0	500000		0		0	0	0	0	500000	0	35	loss to follow-up	loss to follow-up	loss to follow-up	loss to follow-up	loss to follow-up	loss to follow-up	loss to follow-up	loss to follow-up				10631.87	3780.22	1318.681	16254.95	45717.03	5670.33
B007	Bo	female	married	MCHACert		CHP		8	salary received last month	550000	MCHAide	work away from home dst	never received	0	received last quarter	10000	never received	0	never received	0	0	0	3333.333	0	3333.333	0	0	0	0	1	39	logbook completed	logbook completed	logbook completed	logbook completed	logbook completed	logbook completed	logbook completed	loss to follow-up	0	0	5142.857	0	0	5142.857	0	0	22114.29
B008	Bo	female	married	MCHACert		CHP	3	10	salary received last month	519000	MCHAide	work in home dst	never received	0	never received	0	never received	0	never received	0	0	0	0	0	0	0	0	0	0	1	33	logbook completed	logbook completed	logbook completed	logbook completed	logbook completed	logbook completed	logbook completed	loss to follow-up	0	0	8285.714	0	0	8285.714	0	0	35628.57
B009	Bo	female	married	MCHACert		MCHP	2	6	salary received last month	500000	MCHAide	work away from home dst	n/rural		received last quarter	250000	never received	0	never received	20000	0		83333.34		83333.34	0	0	20000	0	0	55	logbook completed	logbook completed	logbook completed	logbook completed	logbook completed	logbook completed	logbook completed	loss to follow-up	0	0	0	0	0	0	0	0	0
B101	Bo	male	married	CHACert		CHC		4	salary not received last month	0	CHA+nurse	work away from home dst	never received	0	received last quarter	667000	never received	0	never received	900000		0	222333.3	0	222333.3	0	0	900000	67534.25	3	52	logbook completed	logbook completed	logbook completed	logbook completed	logbook completed	logbook completed	logbook completed	logbook completed	148285.7	0	0	148285.7	0	0	0	637628.6	0
B102	Bo	female	married	MCHACert		CHC	2	4	salary received last month	500000	MCHAide	work away from home dst	received past	0	received past	0	never received	0	received past	0	0	0	0	0	0	0	0	0	0	3	45	logbook completed	logbook completed	logbook completed	logbook completed	logbook completed	logbook completed	loss to follow-up	loss to follow-up				7500	0	3452.381	0	32250	14845.24
B103	Bo	female	married	MCHACert		CHP		3	salary not received last month	0	MCHAide	work in home dst	never received	0	received last quarter	100000	never received	0	never received	75000	0	0	33333.33	0	33333.33	0	0	75000	0	3	37	logbook completed	logbook completed	logbook completed	logbook completed	logbook completed	logbook completed	logbook completed	logbook completed	0	0	0	0	0	0	0	0	0
B104	Bo	male	married	CHACert		CHC		8	salary received last month	630000	CHA+nurse	work in home dst	n/rural		received last quarter	200000	never received	0	never received	730000	0		66666.66		66666.66	0	0	730000	0	2	51	logbook completed	logbook completed	logbook completed	logbook completed	logbook completed	logbook completed	logbook completed	logbook completed	0	0	0	0	0	0	0	0	0
B105	Bo	female	married	MCHACert		CHP	2	2	salary received last month	519000	MCHAide	work away from home dst	never received	0	received last quarter	175000	received past	0	never received	335000	0	0	58333.33	0	58333.33	0	0	335000	0	3	38	logbook completed	logbook completed	logbook completed	logbook completed	loss to follow-up	loss to follow-up	loss to follow-up	loss to follow-up				5018.367	0	1622.449	0	21578.98	6976.53
B106	Bo	female	married	MCHACert		MCHP		2	salary received last month	500000	MCHAide	work in home dst	received past	0	received past	0	never received	0	never received	50000	0	0	0	0	0	0	0	50000	0	2	52	logbook completed	logbook completed	logbook completed	logbook completed	logbook completed	logbook completed	logbook completed	logbook completed	29785.71	0	0	29785.71	0	0	0	128078.6	0
B107	Bo	male	married	CHACert		CHC	4	2	salary received last month	642000	CHA+nurse	work away from home dst	never received	0	received past	0	received last month	80000	never received	70000	0	0	0	0	0	80000	0	70000	0	2	30	logbook completed	logbook completed	logbook completed	logbook completed	logbook completed	logbook completed	logbook completed	logbook completed	0	0	0	0	0	0	0	0	0
B108	Bo	female	single	MCHACert		CHP	3	4	salary received last month	500000	MCHAide	work in home dst	received past	0	received past	0	never received	0	never received	430000	0	0	0	0	0	0	0	430000	0	2	45	logbook completed	logbook completed	logbook completed	logbook completed	logbook completed	logbook completed	logbook completed	logbook completed	0	0	0	0	0	0	0	0	0
B109	Bo	female	married	MCHACert		CHP		3	salary received last month	500000	MCHAide	work in home dst	never received	0	never received	0	received last month	20000	never received	20000	0	0	0	0	0	20000	0	20000	0	2	31	logbook completed	logbook completed	logbook completed	logbook completed	logbook completed	logbook completed	logbook completed	logbook completed	17071.43	0	0	17071.43	0	0	0	73407.14	0
B110	Bo	female	married	MCHACert		CHP		3	salary not received last month	0	MCHAide	work in home dst	never received	0	never received	0	received last month	20000	never received	20000	0	0	0	0	0	20000	0	20000	0	2	36	logbook completed	logbook completed	logbook completed	logbook completed	logbook completed	logbook completed	logbook completed	logbook completed	9857.143	0	0	9857.143	0	0	0	42385.71	0
B111	Bo	male	married	CHODipl		CHC		4	salary received last month	750000	CHO	work away from home dst	never received	0	received past	0	received last month	500000	never received	680000	0	0	0	0	0	500000	0	680000	0	2	41	logbook completed	logbook completed	logbook completed	logbook completed	logbook completed	logbook completed	logbook completed	not working/away from facility	0	0	0	0	0	0	0	0	0
B112	Bo	female	married	MCHACert		CHC		4	salary received last month	520000	MCHAide	work away from home dst	never received	0	never received	0	received last month	30000	never received	50000	200000	0	0	0	0	30000	0	50000	200000	2	38	logbook completed	logbook completed	logbook completed	logbook completed	loss to follow-up	loss to follow-up	loss to follow-up	loss to follow-up				7500	0	3452.381	0	32250	14845.24
B113	Bo	female	single	CHACert		MCHP	2	3	salary received last month	500000	CHA+nurse	work away from home dst	never received	0	received last quarter	150000	received last month	60000	never received	50000	0	0	50000	0	50000	60000	0	50000	0	3	45	logbook completed	logbook completed	logbook completed	loss to follow-up	loss to follow-up	loss to follow-up	loss to follow-up	loss to follow-up				0	0	0	0	0	0
B201	Bo	male	married	CHODipl		CHC	5	8	salary received last month	794000	CHO	work in home dst	never received	0	received last quarter	250000	never received	0	never received	700000	0	0	83333.34	0	83333.34	0	0	700000	0	2	45	logbook completed	logbook completed	logbook completed	logbook completed	logbook completed	logbook completed	logbook completed	loss to follow-up	27428.57	0	0	27428.57	0	0	0	117942.9	0
B202	Bo	female	married	CHODipl		CHC		8	salary received last month	798000	CHO	work in home dst	never received	0	never received	0	never received	0	never received	50000	0	0	0	0	0	0	0	50000	0	2	36	logbook completed	logbook completed	logbook completed	logbook completed	logbook completed	logbook completed	logbook completed	loss to follow-up	22142.86	0	0	22142.86	0	0	0	95214.29	0
B203	Bo	male	married	MidwiferySECHN		CHC		3	salary received last month	550000	CHA+nurse	work away from home dst	never received	0	never received	0	never received	0	never received	50000	0	0	0	0	0	0	0	50000	0	2	48	logbook completed	logbook completed	logbook completed	logbook completed	logbook completed	logbook completed	logbook completed	logbook completed	32857.14	0	0	32857.14	0	0	0	141285.7	0
B204	Bo	female	single	MCHACert		CHC		3	salary received last month	510000	MCHAide	work away from home dst	never received	0	never received	0	never received	0	never received	40000	0	0	0	0	0	0	0	40000	0	2	35	logbook completed	logbook completed	logbook completed	logbook completed	logbook completed	logbook completed	logbook completed	logbook completed	0	0	0	0	0	0	0	0	0
B205	Bo	female	married	MCHACert		MCHP		1	salary received last month	550000	MCHAide	work away from home dst	never received	0	received last quarter	200000	never received	0	never received	50000	0	0	66666.66	0	66666.66	0	0	50000	0	3	49	logbook completed	logbook completed	logbook completed	logbook completed	logbook completed	logbook completed	logbook completed	logbook completed	24857.14	0	0	24857.14	0	0	0	106885.7	0
B206	Bo	female	single	MidwiferySECHN		CHC		8	salary not received last month	530000	CHA+nurse	work away from home dst	n/rural		never received	0	don't know		never received	0	0		0		0	16111.11	0	0	0	0	27	logbook completed	logbook completed	logbook completed	logbook completed	logbook completed	logbook completed	logbook completed	logbook completed	1571.429	0	0	1571.429	0	0	0	6757.143	0
B207	Bo	male	married	CHODipl		CHC	5	8	salary received last month	800000	CHO	work in home dst	n/rural		received last quarter	600000	received last month	200000	never received	50000	0		200000		200000	200000	0	50000	0	0	54	logbook completed	logbook completed	logbook completed	logbook completed	logbook completed	logbook completed	logbook completed	logbook completed	571.4286	0	0	571.4286	0	0	0	2457.143	0
B208	Bo	female	married	MidwiferySECHN		CHC		6	salary received last month	640000	CHA+nurse	work away from home dst	n/rural		never received	0	never received	0	never received	0	0		0		0	0	0	0	0	0	37	logbook completed	logbook completed	logbook completed	logbook completed	logbook completed	logbook completed	logbook completed	logbook completed	0	0	0	0	0	0	0	0	0
B209	Bo	female	married	MidwiferySECHN		CHC		6	salary received last month	599000	CHA+nurse	work away from home dst	n/rural		never received	0	never received	0	never received	20000	0		0		0	0	0	20000	0	0	37	loss to follow-up	loss to follow-up	loss to follow-up	loss to follow-up	loss to follow-up	loss to follow-up	loss to follow-up	loss to follow-up				523.8095	0	0	0	2252.381	0
B309	Bo	female	married	MCHACert		CHP	3	5	salary received last month	500000	MCHAide	work away from home dst	received past	0	received last quarter	200000	received past	0	don't know	40000	0	0	66666.66	0	66666.66	0	0	40000	0	1	37	loss to follow-up	loss to follow-up	loss to follow-up	loss to follow-up	logbook completed	logbook completed	logbook completed	logbook completed				5018.367	0	1622.449	0	21578.98	6976.53
B310	Bo	male	single	CHODipl		CHC	5	26	salary received last month	913000	CHO	work away from home dst	received past	0	received last quarter	350000	received last month	50000	received last month	840000	0	0	116666.7	0	116666.7	50000	50000	840000	0	1	32	logbook completed	logbook completed	logbook completed	logbook completed	logbook completed	logbook completed	logbook completed	logbook completed	642.8571	2857.143	714.2857	642.8571	2857.143	714.2857	12285.71	2764.286	3071.428
B311	Bo	male	married	CHODipl		CHC	5	28	salary received last month	906000	CHO	work away from home dst	received past	0	received last quarter	300000	received last month	10000	received last month	240000	0	0	100000	0	100000	10000	50000	240000	0	1	54	logbook completed	logbook completed	logbook completed	logbook completed	logbook completed	logbook completed	logbook completed	logbook completed	0	46285.71	0	0	46285.71	0	199028.6	0	0
B312	Bo	female	married	MCHACert		MCHP	3	2	salary received last month	500000	MCHAide	work away from home dst	received past	0	received last quarter	130000	never received	0	don't know	200000	0	0	43333.33	0	43333.33	0	0	200000	0	3	38	logbook completed	logbook completed	logbook completed	logbook completed	logbook completed	logbook completed	logbook completed	logbook completed	0	2857.143	0	0	2857.143	0	12285.71	0	0
B313	Bo	female	married	MCHACert		MCHP		2	salary not received last month	0	MCHAide	work in home dst	never received	0	received past	0	received last month	80000	never received	50000	0	0	0	0	0	80000	0	50000	0	3	43	logbook completed	logbook completed	logbook completed	logbook completed	logbook completed	logbook completed	not working/away from facility	not working/away from facility	6714.286	4428.571	27714.29	6714.286	4428.571	27714.29	19042.86	28871.43	119171.4
B314	Bo	female	co-habiting	MCHACert		MCHP	3	2	salary received last month	500000	MCHAide	work in home dst	received last quarter	100000	received last quarter	200000	received last month	50000	don't know	50000	0	33333.33	66666.66	33333.33	66666.66	50000	0	50000	0	3	39	logbook completed	logbook completed	logbook completed	loss to follow-up	loss to follow-up	loss to follow-up	loss to follow-up	loss to follow-up				12177.02	254.6584	322.9814	1095.031	52361.18	1388.82
B315	Bo	male	married	CHODipl		CHC	3	7	salary received last month	850000	CHO	work in home dst	never received	0	never received	0	received last month	50000	never received		50000	0	0	0	0	50000	0	269812.5	50000	3	26	logbook completed	logbook completed	logbook completed	logbook completed	logbook completed	logbook completed	logbook completed	logbook completed	0	0	0	0	0	0	0	0	0
B316	Bo	female	single	CHODipl		CHC	5	5	salary received last month	798000	CHO	work away from home dst	never received	0	never received	0	never received	0	never received	0	0	0	0	0	0	0	0	0	0	3	25	logbook completed	logbook completed	logbook completed	logbook completed	logbook completed	logbook completed	logbook completed	logbook completed	1571.429	9857.143	0	1571.429	9857.143	0	42385.71	6757.143	0
B317	Bo	female	married	MCHACert		MCHP		2	salary not received last month	0	MCHAide	work in home dst	never received	0	never received	0	received last month	150000	never received	0	50000	0	0	0	0	150000	0	0	50000	2	42	logbook completed	logbook completed	logbook completed	logbook completed	logbook completed	logbook completed	logbook completed	logbook completed	0	0	0	0	0	0	0	0	0
B401	Bo	female	married	CHODipl		CHC	5	10	salary received last month	860000	CHO	work away from home dst	never received	0	received last quarter	70000	never received	0	never received	87000	0	0	23333.33	0	23333.33	0	0	87000	0	2	37	logbook completed	logbook completed	logbook completed	logbook completed	logbook completed	logbook completed	logbook completed	loss to follow-up	27785.71	0	0	27785.71	0	0	0	119478.6	0
B402	Bo	female	widowed	MCHACert		CHC		10	salary received last month	519000	MCHAide	work in home dst	received past	0	received last quarter	70000	never received	0	received past	0	120000	0	23333.33	0	23333.33	0	0	0	120000	2	53	logbook completed	logbook completed	logbook completed	logbook completed	logbook completed	logbook completed	logbook completed	logbook completed	10285.71	0	0	10285.71	0	0	0	44228.57	0
B403	Bo	female	married	MCHACert		MCHP		2	salary received last month	500000	MCHAide	work away from home dst	received past	0	received past	0	never received	0	never received	260000	88000	0	0	0	0	0	0	260000	88000	2	34	logbook completed	logbook completed	logbook completed	logbook completed	logbook completed	logbook completed	logbook completed	loss to follow-up	5142.857	0	0	5142.857	0	0	0	22114.29	0
B404	Bo	female	married	MCHACert		MCHP		2	salary received last month	553000	MCHAide	work away from home dst	received last quarter	380000	received past	0	never received	0	never received	0	0	126666.7	0	126666.7	0	0	0	0	0	3	49	logbook completed	logbook completed	logbook completed	logbook completed	logbook completed	logbook completed	logbook completed	loss to follow-up	32857.14	0	0	32857.14	0	0	0	141285.7	0
B405	Bo	female	married	MCHACert		CHP		2	salary received last month	520000	MCHAide	work away from home dst	received past	0	received last quarter	200000	never received	0	never received	50000	0	0	66666.66	0	66666.66	0	0	50000	0	3	42	logbook completed	logbook completed	logbook completed	logbook completed	logbook completed	logbook completed	logbook completed	loss to follow-up	12714.29	0	0	12714.29	0	0	0	54671.43	0
B406	Bo	female	single	CHACert		CHP	5	2	salary received last month	645000	CHA+nurse	work away from home dst	never received	0	received last quarter	200000	never received	0	received past	50000	0	0	66666.66	0	66666.66	0	0	50000	0	3	42	logbook completed	logbook completed	logbook completed	logbook completed	logbook completed	logbook completed	logbook completed	loss to follow-up	26714.29	0	0	26714.29	0	0	0	114871.4	0
B407	Bo	male	married	other	SECHN Nurse	CHC	2	10	salary received last month	700000	CHA+nurse	work away from home dst	received past	0	received last quarter	250000	never received	0	never received	50000	0	0	83333.34	0	83333.34	0	0	50000	0	1	34	logbook completed	logbook completed	logbook completed	logbook completed	logbook completed	logbook completed	logbook completed	loss to follow-up	0	0	0	0	0	0	0	0	0
B408	Bo	male	married	CHODipl		CHC	5	10	salary received last month	776000	CHO	work in home dst	received past	0	received last quarter	392000	never received	0	never received	50000	0	0	130666.7	0	130666.7	0	0	50000	0	1	52	logbook completed	logbook completed	logbook completed	logbook completed	logbook completed	logbook completed	logbook completed	loss to follow-up	0	0	0	0	0	0	0	0	0
B409	Bo	male	single	CHACert		CHC	3	13	salary received last month	600000	CHA+nurse	work away from home dst	n/rural		received last quarter	854000	never received	0	never received	30000	0		284666.7		284666.7	0	0	30000	0	0	26	logbook completed	logbook completed	logbook completed	logbook completed	logbook completed	logbook completed	logbook completed	logbook completed	0	0	0	0	0	0	0	0	0
B410	Bo	male	married	CHODipl		CHC	5	13	salary received last month	870000	CHO	work in home dst	n/rural		received last quarter	948000	never received	0	received past	720000	700000		316000		316000	0	0	720000	700000	0	44	logbook completed	logbook completed	logbook completed	logbook completed	logbook completed	logbook completed	logbook completed	logbook completed	0	0	0	0	0	0	0	0	0
B411	Bo	female	married	MCHACert		MCHP		5	salary not received last month	0	MCHAide	work in home dst	n/rural		received past	0	never received	0	never received	95000	0		0		0	0	0	95000	0	0	28	logbook completed	logbook completed	logbook completed	logbook completed	logbook completed	logbook completed	logbook completed	logbook completed	0	0	0	0	0	0	0	0	0
B501	Bo	female	married	MCHACert		MCHP		2	salary received last month	500000	MCHAide	work in home dst	never received	0	received last quarter	300000	never received	0	never received	70000	0	0	100000	0	100000	0	0	70000	0	3	36	logbook completed	logbook completed	logbook completed	logbook completed	logbook completed	logbook completed	logbook completed	loss to follow-up	13142.86	0	0	13142.86	0	0	0	56514.29	0
B502	Bo	female	divorced	MCHACert		MCHP	2	2	salary not received last month	0	MCHAide	work in home dst	never received	0	never received	0	never received	0	never received	50000	0	0	0	0	0	0	0	50000	0	3	35	logbook completed	logbook completed	logbook completed	logbook completed	logbook completed	logbook completed	logbook completed	logbook completed	8607.143	0	0	8607.143	0	0	0	37010.71	0
B503	Bo	female	married	MCHACert		MCHP	2	2	salary not received last month	500000	MCHAide	work in home dst	never received	0	received last quarter	408000	never received	0	never received	70000	0	0	136000	0	136000	0	0	70000	0	2	43	logbook completed	logbook completed	logbook completed	logbook completed	logbook completed	logbook completed	logbook completed	logbook completed	10857.14	0	1428.571	10857.14	0	1428.571	0	46685.71	6142.857
B504	Bo	female	married	MCHACert		CHC	2	13	salary received last month	500000	MCHAide	work in home dst	received past	0	received last quarter	330000	never received	0	received past	0	0	0	110000	0	110000	0	0	0	0	2	44	logbook completed	logbook completed	logbook completed	loss to follow-up	loss to follow-up	loss to follow-up	loss to follow-up	loss to follow-up				7500	0	3452.381	0	32250	14845.24
B505	Bo	male	married	MidwiferySECHN		CHC		13	salary not received last month	0	CHA+nurse	work away from home dst	never received	0	received last quarter	315000	never received	0	never received	210000	0	0	105000	0	105000	0	0	210000	0	2	38	logbook completed	logbook completed	logbook completed	loss to follow-up	loss to follow-up	loss to follow-up	loss to follow-up	loss to follow-up				32857.14	0	0	0	141285.7	0
B506	Bo	female	married	CHACert		CHP	3	3	salary received last month	710000	CHA+nurse	work in home dst	n/rural		received last quarter	564000	never received	0	never received	0	800000		188000		188000	0	0	0	800000	2	42	logbook completed	logbook completed	logbook completed	logbook completed	logbook completed	logbook completed	logbook completed	logbook completed	9857.143	0	0	9857.143	0	0	0	42385.71	0
B507	Bo	female	single	MCHACert		CHP	2	3	salary not received last month	0	MCHAide	work away from home dst	n/rural		never received	0	never received	0	never received	40000	0		0		0	0	0	40000	0	2	47	logbook completed	logbook completed	logbook completed	logbook completed	logbook completed	logbook completed	logbook completed	logbook completed	6685.714	0	0	6685.714	0	0	0	28748.57	0
B508	Bo	female	married	CHACert		CHP		2	salary received last month	560000	CHA+nurse	work in home dst	never received	0	never received	0	received last month	120000	never received	50000	0	0	0	0	0	120000	0	50000	0	2	35	logbook completed	logbook completed	logbook completed	logbook completed	logbook completed	logbook completed	not working/away from facility	logbook completed	4285.714	0	0	4285.714	0	0	0	18428.57	0
B509	Bo	female	widowed	MCHACert		MCHP	2	2	salary received last month	500000	MCHAide	work in home dst	never received	0	don't know		never received	0	never received	70000	0	0		0	75372.7	0	0	70000	0	3	54	logbook completed	logbook completed	logbook completed	logbook completed	logbook completed	logbook completed	logbook completed	logbook completed	5285.714	0	0	5285.714	0	0	0	22728.57	0
B510	Bo	female	married	MCHACert		CHP	2	2	salary received last month	490000	MCHAide	work in home dst	never received	0	received last quarter	105000	never received	0	never received	0	0	0	35000	0	35000	0	0	0	0	2	38	logbook completed	logbook completed	logbook completed	logbook completed	logbook completed	logbook completed	logbook completed	logbook completed	5714.286	0	0	5714.286	0	0	0	24571.43	0
B601	Bo	male	married	CHODipl		CHC	5	4	salary received last month	836000	CHO	work away from home dst	never received	0	received last quarter	395000	don't know		don't know	50000	0	0	131666.7	0	131666.7	41607.14	0	50000	0	3	49	logbook completed	logbook completed	logbook completed	logbook completed	logbook completed	logbook completed	logbook completed	logbook completed	0	0	0	0	0	0	0	0	0
B602	Bo	female	single	MCHACert		CHP		3	salary received last month	500000	MCHAide	work in home dst	received last quarter	60000	received last quarter	150000	never received	0	never received	0	0	20000	50000	20000	50000	0	0	0	0	3	29	logbook completed	logbook completed	logbook completed	logbook completed	logbook completed	logbook completed	logbook completed	logbook completed	2928.572	0	0	2928.572	0	0	0	12592.86	0
B603	Bo	male	married	CHACert		CHP	3	2	salary received last month	570000	CHA+nurse	work in home dst	never received	0	received last quarter	700000	received last month	55000	never received	50000	200000	0	233333.3	0	233333.3	55000	0	50000	200000	3	50	logbook completed	logbook completed	logbook completed	logbook completed	logbook completed	logbook completed	logbook completed	logbook completed	3285.714	0	2857.143	3285.714	0	2857.143	0	14128.57	12285.71
B604	Bo	female	single	MCHACert		MCHP		2	salary received last month	518000	MCHAide	work away from home dst	n/rural		received past	0	never received	0	never received	720000	0		0		0	0	0	720000	0	2	48	logbook completed	logbook completed	logbook completed	logbook completed	logbook completed	logbook completed	logbook completed	logbook completed	35142.86	0	0	35142.86	0	0	0	151114.3	0
B605	Bo	female	widowed	MCHACert		MCHP	3	2	salary received last month	519500	MCHAide	work in home dst	never received	0	received last quarter	250000	never received	0	never received	50000	0	0	83333.34	0	83333.34	0	0	50000	0	2	40	logbook completed	logbook completed	logbook completed	logbook completed	logbook completed	logbook completed	logbook completed	logbook completed	33142.86	0	0	33142.86	0	0	0	142514.3	0
B606	Bo	female	married	MCHACert		CHC		2	salary received last month	300000	MCHAide	work away from home dst	don't know		don't know		never received	0	never received	460000	0			3030.303	75372.7	0	0	460000	0	2	47	logbook completed	logbook completed	logbook completed	logbook completed	logbook completed	logbook completed	logbook completed	logbook completed	0	0	0	0	0	0	0	0	0
B607	Bo	female	married	MCHACert		CHC		4	salary received last month	300000	MCHAide	work away from home dst	never received	0	never received	0	never received	0	never received	50000	0	0	0	0	0	0	0	50000	0	3	51	logbook completed	logbook completed	logbook completed	loss to follow-up	loss to follow-up	loss to follow-up	loss to follow-up	loss to follow-up				7500	0	3452.381	0	32250	14845.24
B608	Bo	male	married	CHODipl		CHC		8	salary received last month	800000	CHO	work away from home dst	n/rural		received last quarter	1600000	never received	0	never received		0		533333.3		533333.3	0	0	269812.5	0	2	56	logbook completed	logbook completed	logbook completed	logbook completed	logbook completed	logbook completed	logbook completed	logbook completed	0	0	0	0	0	0	0	0	0
B609	Bo	male	married	CHACert		CHP		5	salary received last month	500000	CHA+nurse	work in home dst	never received	0	received last quarter	360000	never received	0	never received	105000	0	0	120000	0	120000	0	0	105000	0	2	52	logbook completed	logbook completed	logbook completed	loss to follow-up	logbook completed	logbook completed	logbook completed	logbook completed				6642.857	0	408.1633	0	28564.29	1755.102
B701	Bo	male	married	CHODipl		MCHP	5	3	salary received last month	800000	CHO	work away from home dst	received past	0	received past	0	received last month	20000	never received	0	0	0	0	0	0	20000	0	0	0	2	41	logbook completed	logbook completed	logbook completed	logbook completed	logbook completed	logbook completed	logbook completed	logbook completed	22714.29	0	13571.43	22714.29	0	13571.43	0	97671.43	58357.14
B702	Bo	female	married	MCHACert		MCHP	3	2	salary received last month	500000	MCHAide	work away from home dst	never received	0	received past	0	received last month	160000	never received	150000	0	0	0	0	0	160000	0	150000	0	2	41	logbook completed	logbook completed	logbook completed	logbook completed	logbook completed	logbook completed	logbook completed	logbook completed	1142.857	0	0	1142.857	0	0	0	4914.286	0
B703	Bo	female	married	MCHACert		MCHP	4	2	salary received last month	500000	MCHAide	work away from home dst	received past	0	received past	0	never received	0	never received	50000	0	0	0	0	0	0	0	50000	0	2	48	logbook completed	logbook completed	logbook completed	logbook completed	logbook completed	logbook completed	logbook completed	logbook completed	0	0	0	0	0	0	0	0	0
B704	Bo	female	widowed	MCHACert		MCHP	3	2	salary received last month	500000	MCHAide	work in home dst	received last quarter	200000	received past	0	never received	0	never received	50000	0	66666.66	0	66666.66	0	0	0	50000	0	2	45	logbook completed	logbook completed	logbook completed	logbook completed	logbook completed	logbook completed	logbook completed	logbook completed	0	0	0	0	0	0	0	0	0
B705	Bo	female	married	NursingDipl		CHC	4	6	salary received last month	618000	CHA+nurse	work in home dst	received past	0	never received	0	received last month	40000	never received	150000	0	0	0	0	0	40000	0	150000	0	2	54	logbook completed	logbook completed	logbook completed	logbook completed	logbook completed	logbook completed	logbook completed	logbook completed	0	0	0	0	0	0	0	0	0
B706	Bo	female	married	MCHACert		CHC		6	salary received last month	500000	MCHAide	work in home dst	received past	0	received last quarter	300000	received last month	10000	never received	20000	0	0	100000	0	100000	10000	0	20000	0	2	44	logbook completed	logbook completed	logbook completed	logbook completed	logbook completed	logbook completed	logbook completed	logbook completed	12285.71	0	0	12285.71	0	0	0	52828.57	0
B707	Bo	male	married	CHACert		CHP	4	4	salary received last month	650000	CHA+nurse	work in home dst	received past	0	received past	0	received last month	50000	never received	75000	0	0	0	0	0	50000	0	75000	0	2	46	logbook completed	logbook completed	logbook completed	logbook completed	logbook completed	logbook completed	logbook completed	logbook completed	0	0	0	0	0	0	0	0	0
B708	Bo	female	married	MCHACert		CHP	4	4	salary received last month	560000	MCHAide	work away from home dst	received past	0	received past	0	received last month	20000	never received	60000	0	0	0	0	0	20000	0	60000	0	2	35	logbook completed	logbook completed	logbook completed	logbook completed	logbook completed	logbook completed	logbook completed	logbook completed	0	0	0	0	0	0	0	0	0
B709	Bo	male	single	CHODipl		CHC	5	22	salary received last month	900000	CHO	work in home dst	n/rural		received past	0	received last month	200000	never received	50000	46000		0		0	200000	0	50000	46000	0	33	logbook completed	logbook completed	logbook completed	logbook completed	logbook completed	logbook completed	logbook completed	logbook completed	60714.29	0	0	60714.29	0	0	0	261071.4	0
B710	Bo	female	single	NursingDipl		CHC		22	salary received last month	580000	CHA+nurse	work in home dst	n/rural		received last quarter	25000	received last month	120000	never received	0	350000		8333.333		8333.333	120000	0	0	350000	0	27	logbook completed	logbook completed	logbook completed	logbook completed	logbook completed	logbook completed	logbook completed	logbook completed	33428.57	0	0	33428.57	0	0	0	143742.9	0
B801	Bo	male	married	CHODipl		CHC		9	salary received last month	857000	CHO	work away from home dst	never received	0	received last quarter	290000	never received	0	never received	100000	0	0	96666.66	0	96666.66	0	0	100000	0	3	43	logbook completed	logbook completed	logbook completed	logbook completed	logbook completed	logbook completed	logbook completed	logbook completed	9714.286	0	2857.143	9714.286	0	2857.143	0	41771.43	12285.71
B802	Bo	female	married	MCHACert		CHC		9	salary received last month	683000	MCHAide	work in home dst	never received	0	received last quarter	218000	never received	0	never received	0	0	0	72666.66	0	72666.66	0	0	0	0	3	37	logbook completed	logbook completed	logbook completed	logbook completed	logbook completed	logbook completed	logbook completed	logbook completed	0	0	0	0	0	0	0	0	0
B803	Bo	male	married	CHACert		CHP		3	salary received last month	600000	CHA+nurse	work away from home dst	never received	0	received last quarter	300000	never received	0	never received	100000	0	0	100000	0	100000	0	0	100000	0	2	51	logbook completed	logbook completed	logbook completed	logbook completed	logbook completed	logbook completed	logbook completed	logbook completed	71.42857	0	0	71.42857	0	0	0	307.1429	0
B804	Bo	female	single	CHODipl		CHC	5	2	salary received last month	785000	CHO	work away from home dst	never received	0	received last quarter	270000	never received	0	never received	700000	100000	0	90000	0	90000	0	0	700000	100000	2	30	logbook completed	logbook completed	logbook completed	logbook completed	logbook completed	logbook completed	logbook completed	logbook completed	12000	2857.143	14285.71	12000	2857.143	14285.71	12285.71	51600	61428.57
B805	Bo	female	married	MCHACert		CHC		3	salary not received last month	0	MCHAide	work away from home dst	never received	0	received last quarter	107000	never received	0	never received	200000	0	0	35666.67	0	35666.67	0	0	200000	0	2	35	logbook completed	logbook completed	logbook completed	logbook completed	logbook completed	logbook completed	logbook completed	logbook completed	22428.57	0	20714.29	22428.57	0	20714.29	0	96442.86	89071.43
B806	Bo	female	married	MCHACert		CHP		3	salary received last month	500000	MCHAide	work in home dst	never received	0	received past	0	never received	0	never received	200000	0	0	0	0	0	0	0	200000	0	2	33	logbook completed	logbook completed	logbook completed	logbook completed	logbook completed	logbook completed	logbook completed	logbook completed	1571.429	0	0	1571.429	0	0	0	6757.143	0
B807	Bo	female	widowed	MCHACert		MCHP		2	salary received last month	500000	MCHAide	work away from home dst	never received	0	received last quarter	230000	never received	0	never received	50000	0	0	76666.66	0	76666.66	0	0	50000	0	2	44	logbook completed	logbook completed	logbook completed	logbook completed	logbook completed	logbook completed	logbook completed	logbook completed	18142.86	3000	0	18142.86	3000	0	12900	78014.29	0
B808	Bo	female	married	MCHACert		CHP		3	salary received last month	519000	MCHAide	work away from home dst	don't know		received last quarter	133000	never received	0	never received	50000	50000		44333.33	3030.303	44333.33	0	0	50000	50000	3	39	logbook completed	logbook completed	logbook completed	logbook completed	logbook completed	logbook completed	logbook completed	logbook completed	8571.429	0	0	8571.429	0	0	0	36857.14	0
B809	Bo	male	married	CHODipl		CHP		3	salary received last month	490000	CHA+nurse	work in home dst	received last quarter	40000	received past	0	received past	0	never received	50000	30000	13333.33	0	13333.33	0	0	0	50000	30000	3	40	logbook completed	logbook completed	logbook completed	logbook completed	logbook completed	logbook completed	logbook completed	logbook completed	2285.714	0	0	2285.714	0	0	0	9828.571	0
B901	Bo	female	married	MCHACert		MCHP	3	2	salary received last month	500000	MCHAide	work in home dst	received past	0	received past	0	don't know		received past	0	0	0	0	0	0	8500	0	0	0	2	49	logbook completed	logbook completed	logbook completed	logbook completed	logbook completed	logbook completed	logbook completed	loss to follow-up	26428.57	0	1428.571	26428.57	0	1428.571	0	113642.9	6142.857
B902	Bo	female	married	MCHACert		MCHP	3	2	salary not received last month	0	MCHAide	work away from home dst	never received	0	never received	0	never received	0	never received	50000	200000	0	0	0	0	0	0	50000	200000	2	39	logbook completed	logbook completed	logbook completed	logbook completed	logbook completed	logbook completed	logbook completed	logbook completed	26285.71	0	0	26285.71	0	0	0	113028.6	0
B903	Bo	female	married	MCHACert		MCHP	3	4	salary received last month	499000	MCHAide	work away from home dst	don't know		received last quarter	20000	don't know		never received	130000			6666.667	3030.303	6666.667	8500	0	130000	17284.81	2	40	logbook completed	logbook completed	logbook completed	not working/away from facility	logbook completed	logbook completed	logbook completed	logbook completed	5714.286	0	2857.143	5714.286	0	2857.143	0	24571.43	12285.71
B904	Bo	female	widowed	MCHACert		CHP		3	salary received last month	500000	MCHAide	work away from home dst	never received	0	never received	0	received past	0	never received	120000	300000	0	0	0	0	0	0	120000	300000	3	35	logbook completed	not working/away from facility	logbook completed	logbook completed	logbook completed	logbook completed	logbook completed	logbook completed	5142.857	0	9285.714	5142.857	0	9285.714	0	22114.29	39928.57
B905	Bo	male	married	other	SECHN Nurse	CHP	4	3	salary received last month	820000	CHA+nurse	work in home dst	received past	0	received last quarter	430000	don't know		received past	420000	800000	0	143333.3	0	143333.3	16111.11	0	420000	800000	3	35	logbook completed	logbook completed	logbook completed	logbook completed	logbook completed	logbook completed	logbook completed	logbook completed	12285.71	0	5000	12285.71	0	5000	0	52828.57	21500
B906	Bo	female	single	MCHACert		MCHP	3	2	salary received last month	519000	MCHAide	work away from home dst	received past	0	received last quarter	300000	don't know		don't know	40000	0	0	100000	0	100000	8500	0	40000	0	2	37	logbook completed	logbook completed	logbook completed	logbook completed	logbook completed	logbook completed	logbook completed	logbook completed	3857.143	0	0	3857.143	0	0	0	16585.71	0
B907	Bo	female	married	MCHACert		MCHP		2	salary received last month	530000	MCHAide	work in home dst	received past	0	received last quarter	380000	don't know		received past	150000	70000	0	126666.7	0	126666.7	8500	0	150000	70000	2	35	logbook completed	logbook completed	logbook completed	logbook completed	logbook completed	logbook completed	logbook completed	logbook completed	4714.286	0	1714.286	4714.286	0	1714.286	0	20271.43	7371.429
K001	Kenema	female	married	MCHACert		MCHP		3	salary received last month	698880	MCHAide	work away from home dst	n/rural		received last quarter	457306	never received	0	never received	200000	100000		152435.3		152435.3	0	0	200000	100000	0	49	logbook completed	logbook completed	logbook completed	logbook completed	logbook completed	logbook completed	logbook completed	logbook completed	14000	23571.43	10000	14000	23571.43	10000	101357.1	60200	43000
K002	Kenema	female	married	MCHACert		MCHP		3	salary not received last month	0	MCHAide	work in home dst	n/rural		never received	0	never received	0	never received	150000	0		0		0	0	0	150000	0	0	28	logbook completed	logbook completed	logbook completed	logbook completed	logbook completed	logbook completed	logbook completed	logbook completed	0	0	0	0	0	0	0	0	0
K003	Kenema	female	married	MCHACert		MCHP		2	salary received last month	500000	MCHAide	work away from home dst	never received	0	received last quarter	526117	received last month	5000	received past	0	0	0	175372.3	0	175372.3	5000	0	0	0	2	48	logbook completed	logbook completed	logbook completed	logbook completed	logbook completed	logbook completed	logbook completed	logbook completed	15857.14	0	0	15857.14	0	0	0	68185.71	0
K004	Kenema	female	married	MCHACert		MCHP		3	salary not received last month	0	MCHAide	work in home dst	never received	0	received last quarter	150000	never received	0	never received	0	0	0	50000	0	50000	0	0	0	0	2	28	logbook completed	logbook completed	logbook completed	logbook completed	logbook completed	logbook completed	logbook completed	logbook completed	0	0	0	0	0	0	0	0	0
K005	Kenema	male	married	NursingCert		CHC	3	5	salary received last month	618000	CHA+nurse	work away from home dst	received past	0	received past	0	received past	0	never received	210000	200000	0	0	0	0	0	0	210000	200000	2	55	logbook completed	logbook completed	logbook completed	logbook completed	logbook completed	logbook completed	logbook completed	logbook completed	21285.71	0	16142.86	21285.71	0	16142.86	0	91528.57	69414.29
K006	Kenema	female	single	MCHACert		CHC		5	salary not received last month	0	MCHAide	work away from home dst	never received	0	never received	0	never received	0	never received	100000	0	0	0	0	0	0	0	100000	0	2	38	logbook completed	logbook completed	logbook completed	logbook completed	logbook completed	logbook completed	logbook completed	logbook completed	19000	0	5285.714	19000	0	5285.714	0	81700	22728.57
K007	Kenema	female	married	MCHACert		MCHP		3	salary received last month	535000	MCHAide	work away from home dst	received past	0	received past	0	never received	0	never received	270000	0	0	0	0	0	0	0	270000	0	2	46	logbook completed	logbook completed	logbook completed	logbook completed	loss to follow-up	loss to follow-up	loss to follow-up	loss to follow-up				6379.592	0	2795.918	0	27432.24	12022.45
K008	Kenema	male	widowed	NursingCert		CHC	3	5	salary received last month	729000	CHA+nurse	work in home dst	n/rural		received past	0	never received	0	never received	350000	0		0		0	0	0	350000	0	0	47	logbook completed	logbook completed	logbook completed	logbook completed	logbook completed	logbook completed	logbook completed	loss to follow-up	0	0	0	0	0	0	0	0	0
K009	Kenema	female	married	MCHACert		CHC	3	5	salary received last month	550000	MCHAide	work in home dst	n/rural		received past	0	never received	0	never received	0	50000		0		0	0	0	0	50000	0	54	logbook completed	logbook completed	logbook completed	logbook completed	logbook completed	logbook completed	logbook completed	loss to follow-up	0	0	0	0	0	0	0	0	0
K101	Kenema	male	married	MidwiferySECHN		CHP	3	4	salary received last month	643000	CHA+nurse	work away from home dst	never received	0	received last quarter	328709	never received	0	never received	100000	650000	0	109569.7	0	109569.7	0	0	100000	650000	3	44	logbook completed	logbook completed	logbook completed	logbook completed	logbook completed	logbook completed	logbook completed	logbook completed	0	0	0	0	0	0	0	0	0
K102	Kenema	female	married	MCHACert		CHP	2	4	salary not received last month	310000	MCHAide	work in home dst	never received	0	never received	0	never received	0	never received	180000	0	0	0	0	0	0	0	180000	0	3	40	logbook completed	logbook completed	logbook completed	logbook completed	logbook completed	logbook completed	logbook completed	logbook completed	0	0	0	0	0	0	0	0	0
K103	Kenema	female	single	MidwiferySECHN		CHP	3	4	salary received last month	600000	CHA+nurse	work in home dst	never received	0	received last quarter	489371	received last month	50000	never received	172000	200000	0	163123.7	0	163123.7	50000	0	172000	200000	2	31	logbook completed	logbook completed	logbook completed	logbook completed	logbook completed	logbook completed	logbook completed	logbook completed	5571.429	0	0	5571.429	0	0	0	23957.14	0
K104	Kenema	female	married	MCHACert		MCHP	5	3	salary received last month	500000	MCHAide	work in home dst	received past	0	received past	0	received last month	60000	never received	240000	0	0	0	0	0	60000	0	240000	0	2	38	logbook completed	logbook completed	logbook completed	logbook completed	logbook completed	logbook completed	logbook completed	logbook completed	0	0	2142.857	0	0	2142.857	0	0	9214.286
K106	Kenema	female	married	MCHACert		CHC	2	2	salary not received last month	484000	MCHAide	work in home dst	received last quarter	200000	received last quarter	257549	never received	0	don't know	200000	0	66666.66	85849.66	66666.66	85849.66	0	0	200000	0	1	39	logbook completed	logbook completed	logbook completed	logbook completed	logbook completed	logbook completed	logbook completed	logbook completed	1142.857	0	0	1142.857	0	0	0	4914.286	0
K107	Kenema	female	married	MCHACert		MCHP		1	salary received last month	500000	MCHAide	work away from home dst	received past	0	received last quarter	560000	never received	0	never received	240000	0	0	186666.7	0	186666.7	0	0	240000	0	2	41	logbook completed	logbook completed	logbook completed	logbook completed	logbook completed	logbook completed	logbook completed	logbook completed	14571.43	0	0	14571.43	0	0	0	62657.14	0
K108	Kenema	female	married	other	SECHN Nurse	CHP		2	salary received last month	660000	CHA+nurse	work in home dst	received past	0	received last quarter	484000	received last month	100000	never received	170000	0	0	161333.3	0	161333.3	100000	0	170000	0	1	33	logbook completed	logbook completed	logbook completed	logbook completed	logbook completed	logbook completed	logbook completed	logbook completed	6285.714	0	0	6285.714	0	0	0	27028.57	0
K109	Kenema	male	married	other	SECHN Nurse	CHP		3	salary received last month	693000	CHA+nurse	work in home dst	received past	0	received last quarter	274459	never received	0	never received	200000	0	0	91486.34	0	91486.34	0	0	200000	0	3	57	logbook completed	logbook completed	logbook completed	logbook completed	logbook completed	logbook completed	logbook completed	logbook completed	3428.572	0	0	3428.572	0	0	0	14742.86	0
K110	Kenema	female	married	MCHACert		CHP		3	salary received last month	500000	MCHAide	work in home dst	received past	0	received last quarter	200000	never received	0	never received	160000	0	0	66666.66	0	66666.66	0	0	160000	0	3	36	logbook completed	logbook completed	logbook completed	logbook completed	logbook completed	logbook completed	logbook completed	logbook completed	8142.857	0	0	8142.857	0	0	0	35014.29	0
K201	Kenema	female	married	MidwiferySECHN		CHP	3	3	salary received last month	625000	CHA+nurse	work away from home dst	never received	0	received last quarter	100000	received last month	60000	never received	200000	0	0	33333.33	0	33333.33	60000	0	200000	0	3	38	logbook completed	logbook completed	logbook completed	logbook completed	loss to follow-up	loss to follow-up	loss to follow-up	loss to follow-up				19482.14	1482.143	2178.572	6373.214	83773.21	9367.857
K202	Kenema	female	married	MCHACert		CHP		3	salary received last month	487000	MCHAide	work away from home dst	never received	0	received last quarter	418000	never received	0	never received	90000	0	0	139333.3	0	139333.3	0	0	90000	0	3	37	logbook completed	logbook completed	logbook completed	logbook completed	logbook completed	logbook completed	logbook completed	logbook completed	12428.57	0	28571.43	12428.57	0	28571.43	0	53442.86	122857.1
K203	Kenema	female	married	MCHACert		CHP		3	salary received last month	400000	MCHAide	work in home dst	never received	0	don't know		never received	0	never received	80000	0	0		0	75372.7	0	0	80000	0	3	34	logbook completed	logbook completed	logbook completed	logbook completed	logbook completed	logbook completed	logbook completed	logbook completed	1714.286	0	285.7143	1714.286	0	285.7143	0	7371.429	1228.571
K204	Kenema	female	widowed	MCHACert		MCHP		3	salary received last month	300000	MCHAide	work away from home dst	never received	0	never received	0	never received	0	never received	100000	0	0	0	0	0	0	0	100000	0	2	44	logbook completed	logbook completed	logbook completed	logbook completed	logbook completed	logbook completed	logbook completed	logbook completed	5857.143	0	714.2857	5857.143	0	714.2857	0	25185.71	3071.428
K205	Kenema	female	married	MidwiferySECHN		CHC		8	salary not received last month	1058000	CHA+nurse	work in home dst	never received	0	never received	0	never received	0	never received	156000	0	0	0	0	0	0	0	156000	0	2	45	logbook completed	logbook completed	logbook completed	logbook completed	logbook completed	logbook completed	logbook completed	logbook completed	5571.429	0	0	5571.429	0	0	0	23957.14	0
K206	Kenema	female	married	MCHACert		CHC		5	salary received last month	533000	MCHAide	work in home dst	received past	0	received last quarter	430000	never received	0	never received	90000	0	0	143333.3	0	143333.3	0	0	90000	0	2	49	logbook completed	logbook completed	logbook completed	logbook completed	logbook completed	logbook completed	logbook completed	logbook completed	27857.14	0	0	27857.14	0	0	0	119785.7	0
K207	Kenema	female	married	MidwiferySECHN		CHC		5	salary received last month	600000	CHA+nurse	work away from home dst	never received	0	never received	0	never received	0	never received	250000	50000	0	0	0	0	0	0	250000	50000	2	33	logbook completed	logbook completed	logbook completed	logbook completed	logbook completed	logbook completed	logbook completed	logbook completed	0	0	0	0	0	0	0	0	0
K208	Kenema	male	married	CHACert		CHP		4	salary received last month	550000	CHA+nurse	work in home dst	never received	0	received last quarter	202764	never received	0	never received	270000	0	0	67588	0	67588	0	0	270000	0	3	54	logbook completed	logbook completed	logbook completed	logbook completed	logbook completed	logbook completed	logbook completed	logbook completed	0	0	0	0	0	0	0	0	0
K209	Kenema	female	widowed	MCHACert		CHP		4	salary received last month	500000	MCHAide	work away from home dst	never received	0	received last quarter	80000	never received	0	never received	0	0	0	26666.67	0	26666.67	0	0	0	0	3	45	logbook completed	logbook completed	logbook completed	logbook completed	logbook completed	logbook completed	logbook completed	logbook completed	0	0	0	0	0	0	0	0	0
K301	Kenema	male	married	NursingCert		CHP	3	3	salary received last month	600000	CHA+nurse	work in home dst	n/rural		received last quarter	494000	received last month	40000	never received	272000	0		164666.7		164666.7	40000	0	272000	0	2	40	logbook completed	logbook completed	logbook completed	logbook completed	logbook completed	logbook completed	logbook completed	logbook completed	17714.29	8571.429	17428.57	17714.29	8571.429	17428.57	36857.14	76171.43	74942.86
K302	Kenema	female	married	CHODipl		CHC	5	3	salary received last month	830000	CHO	work in home dst	never received	0	received last quarter	477702	received past	0	never received		0	0	159234	0	159234	0	0	365000	0	2	38	logbook completed	logbook completed	logbook completed	logbook completed	logbook completed	logbook completed	logbook completed	logbook completed	5714.286	6428.571	0	5714.286	6428.571	0	27642.86	24571.43	0
K303	Kenema	female	married	CHACert		CHC	3	2	salary received last month	579000	CHA+nurse	work in home dst	never received	0	received last quarter	762538	received last month	35000	received past	950000	0	0	254179.3	0	254179.3	35000	0	950000	0	2	46	logbook completed	logbook completed	logbook completed	logbook completed	logbook completed	logbook completed	logbook completed	logbook completed	20500	11285.71	0	20500	11285.71	0	48528.57	88150	0
K304	Kenema	female	married	MCHACert		MCHP	2	2	salary received last month	500000	MCHAide	work away from home dst	n/rural		received last quarter	300000	never received	0	received past	0	0		100000		100000	0	0	0	0	2	41	logbook completed	logbook completed	logbook completed	logbook completed	logbook completed	logbook completed	logbook completed	logbook completed	0	1285.714	0	0	1285.714	0	5528.571	0	0
K305	Kenema	male	married	CHODipl		CHC	5	5	salary received last month	850000	CHO	work in home dst	received past	0	received past	0	never received	0	received past		0	0	0	0	0	0	0	365000	0	2	45	logbook completed	logbook completed	logbook completed	logbook completed	logbook completed	logbook completed	logbook completed	logbook completed	0	0	0	0	0	0	0	0	0
K306	Kenema	female	married	CHODipl		CHC	5	3	salary received last month	860000	CHO	work in home dst	received past	0	received last quarter	613000	never received	0	received past	0	0	0	204333.3	0	204333.3	0	0	0	0	2	54	logbook completed	logbook completed	logbook completed	logbook completed	loss to follow-up	loss to follow-up	loss to follow-up	loss to follow-up				4071.429	1607.143	0	6910.714	17507.14	0
K307	Kenema	female	married	MCHACert		MCHP	3	2	salary received last month	500000	MCHAide	work away from home dst	don't know		received last quarter	258000	received last month	40000	never received	420000	0		86000	3030.303	86000	40000	0	420000	0	2	51	logbook completed	logbook completed	logbook completed	logbook completed	logbook completed	logbook completed	logbook completed	logbook completed	7571.429	4000	0	7571.429	4000	0	17200	32557.14	0
K308	Kenema	female	married	MCHACert		CHP	3	3	salary received last month	519000	MCHAide	work away from home dst	received past	0	received last quarter	270000	received last month	50000	never received	0	0	0	90000	0	90000	50000	0	0	0	1	35	logbook completed	logbook completed	logbook completed	logbook completed	logbook completed	logbook completed	logbook completed	logbook completed	5000	23571.43	0	5000	23571.43	0	101357.1	21500	0
K401	Kenema	female	married	MCHACert		MCHP		6	salary received last month	450000	MCHAide	work in home dst	n/rural		received last quarter	350000	received last month	30000	don't know	0	0		116666.7		116666.7	30000	0	0	0	0	40	logbook completed	logbook completed	logbook completed	logbook completed	logbook completed	logbook completed	logbook completed	logbook completed	10000	0	0	10000	0	0	0	43000	0
K402	Kenema	female	married	MCHACert		MCHP		3	salary received last month	500000	CHA+nurse	work away from home dst	n/rural		received last quarter	401000	received last month	50000	received past	0	0		133666.7		133666.7	50000	0	0	0	0	40	logbook completed	logbook completed	logbook completed	logbook completed	logbook completed	logbook completed	logbook completed	logbook completed	21285.71	0	0	21285.71	0	0	0	91528.57	0
K403	Kenema	female	widowed	MCHACert		MCHP		2	salary received last month	500000	CHA+nurse	work away from home dst	n/rural		received last quarter	492491	never received	0	received past	20000	0		164163.7		164163.7	0	0	20000	0	0	52	logbook completed	logbook completed	logbook completed	logbook completed	logbook completed	logbook completed	logbook completed	logbook completed	0	0	0	0	0	0	0	0	0
K404	Kenema	female	married	MCHACert		MCHP		2	salary received last month	570000	CHA+nurse	work away from home dst	received last quarter	100000	received past	0	never received	0	never received	250000	0	33333.33	0	33333.33	0	0	0	250000	0	2	57	logbook completed	logbook completed	logbook completed	logbook completed	logbook completed	logbook completed	logbook completed	logbook completed	9714.286	0	0	9714.286	0	0	0	41771.43	0
K405	Kenema	female	widowed	MCHACert		CHP		3	salary received last month	435000	MCHAide	work away from home dst	never received	0	received last quarter	160000	never received	0	never received	0	15000	0	53333.33	0	53333.33	0	0	0	15000	2	50	logbook completed	logbook completed	logbook completed	logbook completed	logbook completed	logbook completed	logbook completed	logbook completed	15371.43	0	4285.714	15371.43	0	4285.714	0	66097.14	18428.57
K406	Kenema	female	married	MCHACert		CHC		8	salary received last month	550000	MCHAide	work away from home dst	received past	0	received past	0	never received	0	received past	270000	0	0	0	0	0	0	0	270000	0	2	42	logbook completed	logbook completed	logbook completed	logbook completed	logbook completed	logbook completed	logbook completed	logbook completed	0	0	0	0	0	0	0	0	0
K407	Kenema	female	single	NursingCert		CHC	3	8	salary received last month	584000	CHA+nurse	work away from home dst	never received	0	received last quarter	224000	received last month	50000	never received	300000	0	0	74666.66	0	74666.66	50000	0	300000	0	2	34	logbook completed	logbook completed	logbook completed	logbook completed	logbook completed	logbook completed	logbook completed	logbook completed	0	0	0	0	0	0	0	0	0
K408	Kenema	female	married	MCHACert		MCHP		3	salary received last month	500000	MCHAide	work in home dst	n/rural		received last quarter	551000	never received	0	never received	0	0		183666.7		183666.7	0	0	0	0	0	44	loss to follow-up	logbook completed	logbook completed	logbook completed	logbook completed	logbook completed	logbook completed	logbook completed				13962.41	1518.797	3819.549	6530.827	60038.35	16424.06
K501	Kenema	male	married	MidwiferySECHN		CHC	3	2	salary received last month	700000	CHA+nurse	work in home dst	received past	0	received last quarter	500000	never received	0	never received	227000	100000	0	166666.7	0	166666.7	0	0	227000	100000	3	55	logbook completed	logbook completed	logbook completed	logbook completed	logbook completed	logbook completed	logbook completed	logbook completed	6285.714	0	0	6285.714	0	0	0	27028.57	0
K502	Kenema	female	married	MCHACert		CHC	3	2	salary received last month	515000	MCHAide	work in home dst	never received	0	received last quarter	282000	never received	0	never received	100000	0	0	94000	0	94000	0	0	100000	0	3	55	logbook completed	logbook completed	logbook completed	logbook completed	logbook completed	logbook completed	logbook completed	logbook completed	4285.714	0	0	4285.714	0	0	0	18428.57	0
K503	Kenema	female	married	MCHACert		MCHP	2	2	salary received last month	500000	MCHAide	work away from home dst	never received	0	received last quarter	450000	never received	0	never received	250000	0	0	150000	0	150000	0	0	250000	0	2	37	logbook completed	logbook completed	logbook completed	logbook completed	logbook completed	logbook completed	logbook completed	logbook completed	45642.86	0	0	45642.86	0	0	0	196264.3	0
K504	Kenema	male	married	CHODipl		CHC	5	4	salary received last month	694000	CHO	work away from home dst	never received	0	received last quarter	540000	never received	0	never received	860000	0	0	180000	0	180000	0	0	860000	0	2	48	loss to follow-up	loss to follow-up	loss to follow-up	loss to follow-up	loss to follow-up	loss to follow-up	loss to follow-up	loss to follow-up				4071.429	1607.143	0	6910.714	17507.14	0
K505	Kenema	female	married	MidwiferySECHN		CHC		4	salary not received last month	0	CHA+nurse	work away from home dst	never received	0	never received	0	never received	0	never received	200000	100000	0	0	0	0	0	0	200000	100000	2	30	logbook completed	logbook completed	logbook completed	logbook completed	logbook completed	logbook completed	logbook completed	logbook completed	3428.572	0	0	3428.572	0	0	0	14742.86	0
K506	Kenema	male	married	MidwiferySECHN		CHP		2	salary not received last month	0	CHA+nurse	work in home dst	never received	0	never received	0	never received	0	never received	0	250000	0	0	0	0	0	0	0	250000	2	35	logbook completed	logbook completed	logbook completed	logbook completed	logbook completed	logbook completed	logbook completed	logbook completed	10571.43	0	0	10571.43	0	0	0	45457.14	0
K507	Kenema	female	married	MCHACert		CHP	2	2	salary received last month	500000	MCHAide	work away from home dst	never received	0	never received	0	never received	0	never received	0	0	0	0	0	0	0	0	0	0	2	35	logbook completed	logbook completed	logbook completed	logbook completed	logbook completed	logbook completed	logbook completed	logbook completed	2928.572	0	0	2928.572	0	0	0	12592.86	0
K508	Kenema	female	married	MCHACert		MCHP	2	2	salary received last month	495000	MCHAide	work away from home dst	never received	0	received last quarter	177000	never received	0	never received	0	0	0	59000	0	59000	0	0	0	0	3	37	logbook completed	logbook completed	logbook completed	logbook completed	logbook completed	logbook completed	logbook completed	logbook completed	15000	0	6000	15000	0	6000	0	64500	25800
K509	Kenema	female	married	CHODipl		CHC	5	4	salary received last month	800000	CHO	work in home dst	received past	0	received last quarter	650000	received last month	100000	never received	600000	0	0	216666.7	0	216666.7	100000	0	600000	0	3	43	logbook completed	logbook completed	logbook completed	logbook completed	logbook completed	logbook completed	logbook completed	logbook completed	4285.714	0	0	4285.714	0	0	0	18428.57	0
K510	Kenema	female	single	MCHACert		CHC		4	salary not received last month	0	MCHAide	work away from home dst	never received	0	never received	0	never received	0	never received	290000	0	0	0	0	0	0	0	290000	0	3	36	logbook completed	logbook completed	logbook completed	logbook completed	logbook completed	logbook completed	logbook completed	logbook completed	14142.86	0	2857.143	14142.86	0	2857.143	0	60814.29	12285.71
K511	Kenema	female	married	MCHACert		MCHP	2	1	salary received last month	600000	MCHAide	work in home dst	never received	0	received last quarter	600000	never received	0	never received	0	30000	0	200000	0	200000	0	0	0	30000	2	63	loss to follow-up	loss to follow-up	loss to follow-up	loss to follow-up	loss to follow-up	loss to follow-up	loss to follow-up	loss to follow-up				13962.41	1518.797	3819.549	6530.827	60038.35	16424.06
K601	Kenema	female	married	MidwiferySECHN		CHC		5	salary received last month	1000000	CHA+nurse	work away from home dst	never received	0	never received	0	never received	0	never received	330000	0	0	0	0	0	0	0	330000	0	2	56	logbook completed	logbook completed	logbook completed	logbook completed	logbook completed	logbook completed	logbook completed	loss to follow-up	4142.857	0	16000	4142.857	0	16000	0	17814.29	68800
K602	Kenema	female	married	MCHACert		CHC		5	salary received last month	519000	MCHAide	work in home dst	received past	0	received last quarter	250000	received last month	50000	never received	0	0	0	83333.34	0	83333.34	50000	0	0	0	2	37	logbook completed	logbook completed	logbook completed	logbook completed	logbook completed	logbook completed	logbook completed	logbook completed	13857.14	0	7428.571	13857.14	0	7428.571	0	59585.71	31942.86
K603	Kenema	female	married	MCHACert		MCHP		2	salary received last month	500000	MCHAide	work in home dst	never received	0	received last quarter	948000	received last month	50000	never received	270000	0	0	316000	0	316000	50000	0	270000	0	2	40	logbook completed	logbook completed	logbook completed	logbook completed	logbook completed	logbook completed	logbook completed	logbook completed	62000	0	0	62000	0	0	0	266600	0
K604	Kenema	female	married	MCHACert		CHP		4	salary received last month	500000	MCHAide	work in home dst	received last quarter	50000	received last quarter	355000	never received	0	never received	0	0	16666.67	118333.3	16666.67	118333.3	0	0	0	0	2	45	logbook completed	logbook completed	logbook completed	logbook completed	logbook completed	logbook completed	logbook completed	logbook completed	0	0	0	0	0	0	0	0	0
K605	Kenema	male	married	MidwiferySECHN		CHC		3	salary received last month	517000	CHA+nurse	work in home dst	never received	0	received last quarter	354151	received last month	35000	never received	500000	200000	0	118050.3	0	118050.3	35000	0	500000	200000	1	49	logbook completed	logbook completed	logbook completed	logbook completed	logbook completed	logbook completed	logbook completed	logbook completed	5871.429	0	24000	5871.429	0	24000	0	25247.14	103200
K606	Kenema	female	widowed	MCHACert		MCHP		2	salary received last month	480000	MCHAide	work in home dst	never received	0	received last quarter	210000	never received	0	never received	0		0	70000	0	70000	0	0	0	17284.81	2	46	logbook completed	logbook completed	logbook completed	logbook completed	logbook completed	logbook completed	logbook completed	logbook completed	15571.43	0	7000	15571.43	0	7000	0	66957.14	30100
K607	Kenema	female	married	MCHACert		CHP		2	salary received last month	556000	MCHAide	work in home dst	never received	0	received last quarter	352014	don't know		don't know	0	0	0	117338	0	117338	8500	0	0	0	1	38	logbook completed	logbook completed	logbook completed	logbook completed	logbook completed	logbook completed	logbook completed	logbook completed	0	0	0	0	0	0	0	0	0
K608	Kenema	male	married	CHACert		CHP	5	4	salary received last month	604000	CHA+nurse	work in home dst	never received	0	received last quarter	150000	never received	0	never received	0		0	50000	0	50000	0	0	0	67534.25	2	32	logbook completed	logbook completed	logbook completed	logbook completed	logbook completed	logbook completed	logbook completed	loss to follow-up	0	0	0	0	0	0	0	0	0
K609	Kenema	female	married	MCHACert		MCHP		2	salary received last month	500000	MCHAide	work in home dst	received past	0	received past	0	don't know		never received	0	120000	0	0	0	0	8500	0	0	120000	2	56	logbook completed	logbook completed	logbook completed	logbook completed	logbook completed	logbook completed	logbook completed	logbook completed	13857.14	0	17428.57	13857.14	0	17428.57	0	59585.71	74942.86
K610	Kenema	female	widowed	MCHACert		MCHP		2	salary received last month	500000	MCHAide	work away from home dst	never received	0	never received	0	received last month	50000	never received	0	0	0	0	0	0	50000	0	0	0	2	45	logbook completed	logbook completed	logbook completed	logbook completed	logbook completed	logbook completed	logbook completed	logbook completed	7285.714	0	714.2857	7285.714	0	714.2857	0	31328.57	3071.428
K701	Kenema	female	married	MCHACert		MCHP	2	3	salary received last month	500000	MCHAide	work in home dst	received past	0	received last quarter	480000	received last month	20000	never received	0	0	0	160000	0	160000	20000	0	0	0	1	31	logbook completed	logbook completed	logbook completed	logbook completed	logbook completed	logbook completed	logbook completed	logbook completed	2242.857	0	0	2242.857	0	0	0	9644.286	0
K702	Kenema	female	single	NursingCert		CHC		3	salary not received last month	0	CHA+nurse	work away from home dst	never received	0	don't know		received past	0	never received	700000	0	0		0	87276.95	0	0	700000	0	2	28	logbook completed	logbook completed	logbook completed	logbook completed	logbook completed	logbook completed	logbook completed	logbook completed	36428.57	0	8285.714	36428.57	0	8285.714	0	156642.9	35628.57
K703	Kenema	female	widowed	MCHACert		MCHP	3	2	salary received last month	500000	MCHAide	work away from home dst	received past	0	received past	0	don't know		never received	368000	0	0	0	0	0	8500	0	368000	0	3	46	logbook completed	logbook completed	logbook completed	logbook completed	logbook completed	logbook completed	logbook completed	logbook completed	3985.714	0	0	3985.714	0	0	0	17138.57	0
K704	Kenema	female	married	CHACert		CHP	3	3	salary received last month	579000	CHA+nurse	work away from home dst	never received	0	received last quarter	554000	received past	0	never received	600000	0	0	184666.7	0	184666.7	0	0	600000	0	3	24	logbook completed	logbook completed	logbook completed	logbook completed	logbook completed	logbook completed	logbook completed	logbook completed	285.7143	0	0	285.7143	0	0	0	1228.571	0
K705	Kenema	female	married	MidwiferySECHN		CHC	3	5	salary received last month	585000	CHA+nurse	work away from home dst	never received	0	never received	0	never received	0	never received	300000	0	0	0	0	0	0	0	300000	0	2	47	logbook completed	logbook completed	logbook completed	logbook completed	logbook completed	logbook completed	logbook completed	logbook completed	0	0	0	0	0	0	0	0	0
K706	Kenema	female	married	MCHACert		CHC	3	3	salary received last month	500000	MCHAide	work away from home dst	received past	0	received last quarter	223000	never received	0	never received	270000	0	0	74333.34	0	74333.34	0	0	270000	0	2	46	logbook completed	logbook completed	logbook completed	logbook completed	logbook completed	logbook completed	logbook completed	logbook completed	0	0	0	0	0	0	0	0	0
K707	Kenema	female	married	NursingCert		CHP		3	salary received last month	643000	CHA+nurse	work away from home dst	received past	0	received last quarter	1900000	received last month	15000	never received	200000	0	0	633333.3	0	633333.3	15000	0	200000	0	1	33	logbook completed	logbook completed	logbook completed	logbook completed	logbook completed	logbook completed	logbook completed	logbook completed	111714.3	0	0	111714.3	0	0	0	480371.4	0
K708	Kenema	female	married	MCHACert		MCHP		2	salary received last month	470000	MCHAide	work away from home dst	received past	0	received past	0	never received	0	never received	150000	0	0	0	0	0	0	0	150000	0	2	42	logbook completed	logbook completed	logbook completed	logbook completed	logbook completed	logbook completed	logbook completed	logbook completed	1000	0	0	1000	0	0	0	4300	0
K801	Kenema	female	married	MidwiferySRN		MCHP		4	salary received last month	400000	MCHAide	work away from home dst	received last quarter	30000	don't know		don't know		never received	40000	88000	10000		10000	75372.7	8500	0	40000	88000	4	45	logbook completed	logbook completed	logbook completed	logbook completed	logbook completed	logbook completed	logbook completed	logbook completed	5285.714	0	18857.14	5285.714	0	18857.14	0	22728.57	81085.71
K802	Kenema	female	married	MCHACert		CHP		4	salary received last month	500000	MCHAide	work in home dst	don't know		received last quarter	100000	never received	0	never received	500000	30000		33333.33	3030.303	33333.33	0	0	500000	30000	3	30	logbook completed	logbook completed	logbook completed	logbook completed	logbook completed	logbook completed	logbook completed	logbook completed	11442.86	0	16428.57	11442.86	0	16428.57	0	49204.29	70642.86
K803	Kenema	female	married	MCHACert		MCHP		3	salary received last month	537000	MCHAide	work away from home dst	never received	0	received last quarter	1606240	never received	0	never received	290000	50000	0	535413.3	0	535413.3	0	0	290000	50000	3	47	logbook completed	logbook completed	logbook completed	logbook completed	logbook completed	logbook completed	logbook completed	logbook completed	5500	0	2857.143	5500	0	2857.143	0	23650	12285.71
K804	Kenema	male	married	MidwiferySECHN		CHC	2	5	salary received last month	600000	CHA+nurse	work in home dst	never received	0	received last quarter	880000	don't know		never received	300000	0	0	293333.3	0	293333.3	16111.11	0	300000	0	3	36	logbook completed	logbook completed	logbook completed	logbook completed	logbook completed	logbook completed	logbook completed	logbook completed	3571.428	0	0	3571.428	0	0	0	15357.14	0
K805	Kenema	female	married	MidwiferySECHN		CHC		5	salary received last month	600000	CHA+nurse	work away from home dst	never received	0	never received	0	never received	0	don't know	600000	0	0	0	0	0	0	0	600000	0	3	47	logbook completed	logbook completed	logbook completed	logbook completed	logbook completed	logbook completed	logbook completed	logbook completed	4571.429	3571.428	0	4571.429	3571.428	0	15357.14	19657.14	0
K806	Kenema	female	married	MCHACert		MCHP		2	salary received last month	500000	MCHAide	work in home dst	never received	0	don't know		never received	0	never received	100000	90000	0		0	75372.7	0	0	100000	90000	3	59	logbook completed	logbook completed	logbook completed	logbook completed	logbook completed	logbook completed	logbook completed	logbook completed	1857.143	0	1428.571	1857.143	0	1428.571	0	7985.714	6142.857
K807	Kenema	male	married	MidwiferySECHN		CHP	2	3	salary received last month	720000	CHA+nurse	work away from home dst	received last quarter	556000	received last quarter	768000	never received	0	never received	540000	600000	185333.3	256000	185333.3	256000	0	0	540000	600000	3	33	logbook completed	logbook completed	logbook completed	logbook completed	logbook completed	logbook completed	logbook completed	logbook completed	571.4286	3285.714	0	571.4286	3285.714	0	14128.57	2457.143	0
K808	Kenema	female	married	MCHACert		CHP		3	salary received last month	550000	MCHAide	work in home dst	received past	0	received last quarter	768000	never received	0	never received	100000	50000	0	256000	0	256000	0	0	100000	50000	3	46	logbook completed	logbook completed	logbook completed	logbook completed	logbook completed	logbook completed	logbook completed	logbook completed	2571.428	7857.143	142.8571	2571.428	7857.143	142.8571	33785.71	11057.14	614.2857
K901	Kenema	male	married	other	SECHN Nurse	CHC	3	4	salary received last month	600000	CHA+nurse	work away from home dst	received past	0	received last quarter	177000	never received	0	never received	800000	0	0	59000	0	59000	0	0	800000	0	2	35	logbook completed	logbook completed	logbook completed	logbook completed	logbook completed	not working/away from facility	logbook completed	logbook completed	8571.429	0	3571.428	8571.429	0	3571.428	0	36857.14	15357.14
K902	Kenema	female	married	other	SECHN Nurse	CHC	3	4	salary received last month	647000	CHA+nurse	work in home dst	never received	0	never received	0	never received	0	never received	880000	0	0	0	0	0	0	0	880000	0	2	37	logbook completed	logbook completed	logbook completed	logbook completed	logbook completed	logbook completed	logbook completed	logbook completed	4000	0	2857.143	4000	0	2857.143	0	17200	12285.71
K903	Kenema	female	married	MCHACert		MCHP		3	salary not received last month	500000	MCHAide	work away from home dst	never received	0	received last quarter	900000	never received	0	received past	100000	0	0	300000	0	300000	0	0	100000	0	3	46	logbook completed	logbook completed	logbook completed	logbook completed	logbook completed	logbook completed	logbook completed	logbook completed	4714.286	0	17142.86	4714.286	0	17142.86	0	20271.43	73714.29
K904	Kenema	female	single	CHACert		CHP	3	3	salary received last month	600000	CHA+nurse	work in home dst	never received	0	received last quarter	400000	never received	0	never received	700000	0	0	133333.3	0	133333.3	0	0	700000	0	2	35	logbook completed	logbook completed	logbook completed	logbook completed	logbook completed	logbook completed	logbook completed	logbook completed	0	11428.57	0	0	11428.57	0	49142.86	0	0
K905	Kenema	female	married	CHACert		CHC		3	salary received last month	500000	CHA+nurse	work away from home dst	n/rural		received last quarter	600000	never received	0	received past	0	0		200000		200000	0	0	0	0	2	43	logbook completed	logbook completed	logbook completed	loss to follow-up	logbook completed	logbook completed	logbook completed	logbook completed				20500	11285.71	0	48528.57	88150	0
K906	Kenema	female	widowed	MCHACert		MCHP		1	salary received last month	500000	MCHAide	work away from home dst	n/rural		received last quarter	450000	never received	0	never received	0	0		150000		150000	0	0	0	0	2	60	logbook completed	logbook completed	logbook completed	logbook completed	logbook completed	logbook completed	logbook completed	not working/away from facility	16571.43	0	0	16571.43	0	0	0	71257.14	0
K907	Kenema	female	married	MCHACert		MCHP		2	salary received last month	500000	MCHAide	work away from home dst	never received	0	received last quarter		never received	0	never received	0	0	0		0	75372.7	0	0	0	0	3	54	logbook completed	logbook completed	logbook completed	logbook completed	logbook completed	logbook completed	logbook completed	logbook completed	14285.71	0	7857.143	14285.71	0	7857.143	0	61428.57	33785.71
K908	Kenema	male	married	other	diploma in public health	CHC		3	salary received last month	620000	CHO	work away from home dst	don't know		received last quarter	249700	don't know		don't know	0	0		83233.34	0	83233.34	41607.14	0	0	0	3	45	logbook completed	logbook completed	logbook completed	logbook completed	logbook completed	logbook completed	logbook completed	loss to follow-up	6285.714	0	0	6285.714	0	0	0	27028.57	0
K909	Kenema	female	married	MCHACert		CHC		3	salary not received last month	0	MCHAide	work in home dst	never received	0	never received	0	never received	0	never received	50000	0	0	0	0	0	0	0	50000	0	3	30	logbook completed	logbook completed	logbook completed	logbook completed	logbook completed	logbook completed	logbook completed	loss to follow-up	4285.714	0	0	4285.714	0	0	0	18428.57	0
K910	Kenema	female	married	MCHACert		MCHP		2	salary received last month	535000	MCHAide	work away from home dst	n/rural		received last quarter	293488	don't know		never received	90000	0		97829.34		97829.34	8500	0	90000	0	2	39	logbook completed	logbook completed	not working/away from facility	logbook completed	logbook completed	logbook completed	logbook completed	loss to follow-up	27285.71	0	0	27285.71	0	0	0	117328.6	0
M001	Moyamba	female	single	MCHACert		CHP		2	salary received last month	579000	MCHAide	work in home dst	received past	0	received last quarter	479000	never received	0	never received	200000	100000	0	159666.7	0	159666.7	0	0	200000	100000	4	36	logbook completed	logbook completed	logbook completed	logbook completed	loss to follow-up	loss to follow-up	loss to follow-up	loss to follow-up				2255.714	0	142.8571	0	9699.571	614.2857
M002	Moyamba	female	married	MCHACert		MCHP		2	salary received last month	500000	MCHAide	work away from home dst	received past	0	received past	0	never received	0	never received	0	0	0	0	0	0	0	0	0	0	3	43	logbook completed	logbook completed	logbook completed	logbook completed	logbook completed	logbook completed	logbook completed	logbook completed	0	0	0	0	0	0	0	0	0
M003	Moyamba	male	married	CHODipl		CHC		2	salary received last month	758000	CHO	work away from home dst	never received	0	received last quarter	251000	never received	0	never received	120000	0	0	83666.66	0	83666.66	0	0	120000	0	3	42	logbook completed	logbook completed	logbook completed	logbook completed	logbook completed	logbook completed	logbook completed	logbook completed	33714.29	0	0	33714.29	0	0	0	144971.4	0
M004	Moyamba	female	married	MCHACert		CHC		2	salary received last month	519000	MCHAide	work away from home dst	received past	0	received past	0	never received	0	never received	120000	200000	0	0	0	0	0	0	120000	200000	3	30	logbook completed	logbook completed	logbook completed	logbook completed	logbook completed	logbook completed	logbook completed	logbook completed	13857.14	0	0	13857.14	0	0	0	59585.71	0
M005	Moyamba	female	married	MCHACert		MCHP	2	2	salary received last month	590000	MCHAide	work in home dst	received past	0	received last quarter	784000	never received	0	never received	80000	0	0	261333.3	0	261333.3	0	0	80000	0	3	34	logbook completed	logbook completed	logbook completed	logbook completed	loss to follow-up	loss to follow-up	loss to follow-up	loss to follow-up				9660.714	4035.714	1130.952	17353.57	41541.07	4863.095
M006	Moyamba	female	married	CHACert		CHC	3	2	salary received last month	600000	CHA+nurse	work away from home dst	n/rural		received last quarter	530000	never received	0	never received	0	0		176666.7		176666.7	0	0	0	0	0	42	logbook completed	logbook completed	logbook completed	logbook completed	logbook completed	logbook completed	logbook completed	loss to follow-up	22500	0	0	22500	0	0	0	96750	0
M007	Moyamba	female	single	CHACert		CHC		2	salary not received last month	0	CHA+nurse	work away from home dst	n/rural		never received	0	never received	0	never received	0	0		0		0	0	0	0	0	0	26	logbook completed	logbook completed	logbook completed	logbook completed	logbook completed	logbook completed	logbook completed	loss to follow-up	8142.857	0	0	8142.857	0	0	0	35014.29	0
M101	Moyamba	male	married	CHACert		CHP	3	2	salary received last month	300000	CHA+nurse	work away from home dst	never received	0	never received	0	never received	0	never received	90000	0	0	0	0	0	0	0	90000	0	3	46	logbook completed	logbook completed	logbook completed	logbook completed	logbook completed	logbook completed	logbook completed	logbook completed	63857.14	0	0	63857.14	0	0	0	274585.7	0
M102	Moyamba	female	married	MCHACert		CHP		2	salary received last month	500000	MCHAide	work in home dst	never received	0	received last quarter	360000	never received	0	never received	260000	0	0	120000	0	120000	0	0	260000	0	3	42	logbook completed	logbook completed	logbook completed	logbook completed	logbook completed	logbook completed	logbook completed	logbook completed	0	0	0	0	0	0	0	0	0
M103	Moyamba	female	married	MCHACert		MCHP		2	salary received last month	500000	MCHAide	work in home dst	received past	0	received past	0	never received	0	never received	90000	0	0	0	0	0	0	0	90000	0	3	41	logbook completed	logbook completed	logbook completed	logbook completed	logbook completed	logbook completed	logbook completed	logbook completed	3571.428	0	0	3571.428	0	0	0	15357.14	0
M104	Moyamba	female	married	MCHACert		MCHP		2	salary received last month	500000	MCHAide	work in home dst	n/rural		received past	0	never received	0	never received	0	0		0		0	0	0	0	0	0	30	logbook completed	logbook completed	logbook completed	logbook completed	logbook completed	logbook completed	logbook completed	logbook completed	0	0	0	0	0	0	0	0	0
M105	Moyamba	female	single	CHACert		CHP		2	salary received last month	500000	CHA+nurse	work away from home dst	never received	0	never received	0	never received	0	never received	150000	0	0	0	0	0	0	0	150000	0	3	40	logbook completed	logbook completed	logbook completed	not working/away from facility	logbook completed	logbook completed	logbook completed	logbook completed	9000	0	0	9000	0	0	0	38700	0
M106	Moyamba	female	married	MCHACert		CHP		2	salary received last month	500000	MCHAide	work in home dst	never received	0	never received	0	never received	0	never received	90000	0	0	0	0	0	0	0	90000	0	3	39	logbook completed	logbook completed	logbook completed	logbook completed	logbook completed	logbook completed	logbook completed	logbook completed	12428.57	0	0	12428.57	0	0	0	53442.86	0
M107	Moyamba	female	married	MCHACert		MCHP		2	salary not received last month	0	MCHAide	work in home dst	never received	0	never received	0	never received	0	never received	0	0	0	0	0	0	0	0	0	0	3	39	logbook completed	logbook completed	logbook completed	logbook completed	loss to follow-up	loss to follow-up	loss to follow-up	loss to follow-up				8357.143	3392.857	2857.143	14589.29	35935.71	12285.71
M108	Moyamba	female	married	MCHACert		MCHP		2	salary received last month	515000	MCHAide	work in home dst	never received	0	received last quarter	305000	never received	0	never received	0	0	0	101666.7	0	101666.7	0	0	0	0	3	42	logbook completed	logbook completed	logbook completed	logbook completed	logbook completed	logbook completed	logbook completed	logbook completed	0	0	0	0	0	0	0	0	0
M109	Moyamba	male	co-habiting	CHACert		CHP	4	4	salary received last month	650000	CHA+nurse	work away from home dst	n/rural		received last quarter	252000	received last month	50000	never received	80000	350000		84000		84000	50000	0	80000	350000	0	26	logbook completed	logbook completed	logbook completed	logbook completed	logbook completed	logbook completed	logbook completed	logbook completed	41000	0	0	41000	0	0	0	176300	0
M110	Moyamba	female	widowed	MCHACert		CHP	2	4	salary received last month	500000	MCHAide	work in home dst	n/rural		never received	0	never received	0	never received	0	0		0		0	0	0	0	0	0	38	logbook completed	logbook completed	logbook completed	logbook completed	logbook completed	logbook completed	logbook completed	logbook completed	1142.857	0	0	1142.857	0	0	0	4914.286	0
M201	Moyamba	female	married	MCHACert		CHC		3	salary not received last month	500000	MCHAide	work away from home dst	never received	0	never received	0	never received	0	never received	100000	0	0	0	0	0	0	0	100000	0	2	29	logbook completed	logbook completed	logbook completed	logbook completed	logbook completed	logbook completed	logbook completed	logbook completed	1428.571	0	0	1428.571	0	0	0	6142.857	0
M202	Moyamba	female	co-habiting	MCHACert		MCHP		2	salary received last month	600000	MCHAide	work in home dst	never received	0	received last quarter	532000	received last month	100000	never received	90000	0	0	177333.3	0	177333.3	100000	0	90000	0	2	42	logbook completed	logbook completed	logbook completed	logbook completed	logbook completed	logbook completed	logbook completed	logbook completed	14142.86	0	0	14142.86	0	0	0	60814.29	0
M203	Moyamba	female	married	MCHACert		MCHP		2	salary received last month	519000	MCHAide	work away from home dst	never received	0	received last quarter	240000	never received	0	never received	70000	0	0	80000	0	80000	0	0	70000	0	2	32	logbook completed	logbook completed	logbook completed	logbook completed	logbook completed	logbook completed	logbook completed	logbook completed	500	0	0	500	0	0	0	2150	0
M204	Moyamba	female	married	MCHACert		MCHP		2	salary received last month	460000	MCHAide	work in home dst	never received	0	don't know		never received	0	never received	140000	0	0		0	75372.7	0	0	140000	0	2	52	logbook completed	logbook completed	logbook completed	logbook completed	logbook completed	logbook completed	logbook completed	logbook completed	0	0	0	0	0	0	0	0	0
M205	Moyamba	female	married	CHACert		CHP		3	salary received last month	500000	CHA+nurse	work in home dst	never received	0	never received	0	never received	0	never received	0		0	0	0	0	0	0	0	67534.25	1	42	logbook completed	logbook completed	logbook completed	logbook completed	logbook completed	logbook completed	logbook completed	logbook completed	142.8571	0	0	142.8571	0	0	0	614.2857	0
M206	Moyamba	female	single	MidwiferySECHN		CHP		3	salary received last month	570000	CHA+nurse	work away from home dst	never received	0	never received	0	never received	0	never received	0	0	0	0	0	0	0	0	0	0	1	23	logbook completed	logbook completed	logbook completed	logbook completed	logbook completed	logbook completed	logbook completed	logbook completed	1714.286	0	0	1714.286	0	0	0	7371.429	0
M207	Moyamba	male	married	CHODipl		CHC		4	salary received last month	800000	CHO	work in home dst	never received	0	received last quarter	519000	never received	0	never received	50000	0	0	173000	0	173000	0	0	50000	0	2	32	logbook completed	logbook completed	logbook completed	logbook completed	logbook completed	logbook completed	logbook completed	logbook completed	0	0	0	0	0	0	0	0	0
M318	Moyamba	male	married	CHODipl		CHC	3	4	salary received last month	500000	CHO	work away from home dst	never received	0	never received	0	received last month	35000	never received	50000	0	0	0	0	0	35000	0	50000	0	3	48	loss to follow-up	loss to follow-up	loss to follow-up	loss to follow-up	logbook completed	logbook completed	logbook completed	logbook completed				12142.86	0	857.1429	0	52214.28	3685.714
M319	Moyamba	female	married	CHACert		CHC	4	4	salary received last month	600000	CHA+nurse	work away from home dst	received past	0	received last quarter	486000	received last month	30000	don't know	0	50000	0	162000	0	162000	30000	0	0	50000	3	45	logbook completed	logbook completed	logbook completed	logbook completed	logbook completed	logbook completed	logbook completed	logbook completed	2857.143	12857.14	0	2857.143	12857.14	0	55285.71	12285.71	0
M320	Moyamba	female	married	MCHACert		MCHP	3	2	salary received last month	500000	MCHAide	work in home dst	received past	0	received past	0	never received	0	never received	120000	0	0	0	0	0	0	0	120000	0	3	42	logbook completed	logbook completed	logbook completed	logbook completed	logbook completed	logbook completed	logbook completed	logbook completed	20000	60714.29	3571.428	20000	60714.29	3571.428	261071.4	86000	15357.14
M321	Moyamba	female	married	MCHACert		MCHP		2	salary not received last month	0	MCHAide	work away from home dst	never received	0	never received	0	received last month	65000	never received	0	0	0	0	0	0	65000	0	0	0	3	33	logbook completed	logbook completed	logbook completed	logbook completed	logbook completed	logbook completed	logbook completed	logbook completed	33428.57	13571.43	11428.57	33428.57	13571.43	11428.57	58357.14	143742.9	49142.86
M322	Moyamba	female	married	MCHACert		MCHP	3	2	salary received last month	523000	MCHAide	work away from home dst	received past	0	received last quarter	335000	received last month	70000	don't know	410000	0	0	111666.7	0	111666.7	70000	0	410000	0	3	27	logbook completed	logbook completed	logbook completed	logbook completed	logbook completed	logbook completed	logbook completed	logbook completed	7500	15714.29	0	7500	15714.29	0	67571.43	32250	0
M323	Moyamba	female	married	MCHACert		CHP	3	2	salary received last month	500000	MCHAide	work away from home dst	received past	0	received last quarter	243000	received last month	35000	don't know	180000	0	0	81000	0	81000	35000	0	180000	0	4	36	loss to follow-up	loss to follow-up	loss to follow-up	loss to follow-up	logbook completed	logbook completed	logbook completed	logbook completed				2602.857	0	1428.571	0	11192.29	6142.857
M324	Moyamba	female	co-habiting	MCHACert		MCHP	3	2	salary received last month	579000	MCHAide	work in home dst	received past	0	received last quarter	458000	never received	0	never received	410000	100000	0	152666.7	0	152666.7	0	0	410000	100000	3	39	logbook completed	logbook completed	logbook completed	logbook completed	logbook completed	logbook completed	logbook completed	logbook completed	5571.429	20428.57	11142.86	5571.429	20428.57	11142.86	87842.86	23957.14	47914.29
M402	Moyamba	female	married	MCHACert		MCHP		2	salary received last month	500000	MCHAide	work away from home dst	received past	0	received last quarter	366000	never received	0	never received	0	0	0	122000	0	122000	0	0	0	0	3	40	logbook completed	logbook completed	logbook completed	logbook completed	logbook completed	logbook completed	logbook completed	logbook completed	2142.857	0	2142.857	2142.857	0	2142.857	0	9214.286	9214.286
M403	Moyamba	female	single	CHACert		CHP		3	salary received last month	500000	CHA+nurse	work in home dst	received past	0	received last quarter	555000	never received	0	never received	210000	0	0	185000	0	185000	0	0	210000	0	3	40	logbook completed	logbook completed	logbook completed	logbook completed	logbook completed	logbook completed	logbook completed	logbook completed	20571.43	0	0	20571.43	0	0	0	88457.14	0
M404	Moyamba	female	widowed	MCHACert		MCHP		2	salary received last month	500000	MCHAide	work in home dst	received past	0	received past	0	never received	0	never received	90000	100000	0	0	0	0	0	0	90000	100000	1	58	logbook completed	logbook completed	logbook completed	logbook completed	logbook completed	logbook completed	logbook completed	logbook completed	22142.86	0	0	22142.86	0	0	0	95214.29	0
M405	Moyamba	female	single	MCHACert		MCHP	2	2	salary received last month	320000	MCHAide	work away from home dst	received past	0	received last quarter	450000	never received	0	never received	250000	0	0	150000	0	150000	0	0	250000	0	3	26	logbook completed	logbook completed	logbook completed	logbook completed	logbook completed	logbook completed	logbook completed	logbook completed	29000	0	0	29000	0	0	0	124700	0
M406	Moyamba	female	married	MidwiferySECHN		CHC	3	7	salary received last month	684000	CHA+nurse	work away from home dst	never received	0	never received	0	never received	0	never received	105000	0	0	0	0	0	0	0	105000	0	1	52	logbook completed	logbook completed	logbook completed	logbook completed	logbook completed	logbook completed	logbook completed	logbook completed	4142.857	0	0	4142.857	0	0	0	17814.29	0
M407	Moyamba	male	married	CHODipl		CHC	5	7	salary received last month	800000	CHO	work away from home dst	received past	0	received last quarter	527000	never received	0	never received	370000	0	0	175666.7	0	175666.7	0	0	370000	0	1	45	logbook completed	logbook completed	logbook completed	logbook completed	logbook completed	logbook completed	logbook completed	logbook completed	0	0	0	0	0	0	0	0	0
M501	Moyamba	female	married	CHACert		CHC		5	salary not received last month	650000	CHA+nurse	work away from home dst	never received	0	never received	0	never received	0	never received	90000	0	0	0	0	0	0	0	90000	0	2	30	logbook completed	logbook completed	logbook completed	logbook completed	logbook completed	logbook completed	logbook completed	logbook completed	35542.86	0	0	35542.86	0	0	0	152834.3	0
M502	Moyamba	female	single	MCHACert		CHC	2	5	salary received last month	500000	MCHAide	work in home dst	received past	0	received last quarter	303000	never received	0	never received	90000	0	0	101000	0	101000	0	0	90000	0	2	44	logbook completed	logbook completed	logbook completed	logbook completed	logbook completed	logbook completed	logbook completed	logbook completed	3357.143	0	0	3357.143	0	0	0	14435.71	0
M503	Moyamba	female	married	MCHACert		MCHP	2	2	salary received last month	500000	MCHAide	work in home dst	don't know		received last quarter	403000	never received	0	never received	95000	0		134333.3	3030.303	134333.3	0	0	95000	0	2	41	logbook completed	logbook completed	logbook completed	logbook completed	loss to follow-up	loss to follow-up	loss to follow-up	loss to follow-up				9660.714	4035.714	1130.952	17353.57	41541.07	4863.095
M504	Moyamba	female	single	CHACert		CHP		2	salary received last month	500000	CHA+nurse	work away from home dst	never received	0	never received	0	never received	0	never received	75000	0	0	0	0	0	0	0	75000	0	3	31	logbook completed	logbook completed	logbook completed	logbook completed	logbook completed	logbook completed	logbook completed	logbook completed	19714.29	0	7000	19714.29	0	7000	0	84771.43	30100
M505	Moyamba	female	married	MCHACert		CHP	2	2	salary received last month	500000	MCHAide	work away from home dst	don't know		received last quarter	870000	never received	0	never received	0	0		290000	3030.303	290000	0	0	0	0	3	53	logbook completed	logbook completed	logbook completed	logbook completed	logbook completed	logbook completed	logbook completed	logbook completed	0	0	0	0	0	0	0	0	0
M506	Moyamba	female	married	MCHACert		MCHP	2	2	salary received last month	500000	MCHAide	work in home dst	never received	0	received last quarter	555000	never received	0	never received	90000	0	0	185000	0	185000	0	0	90000	0	2	46	logbook completed	logbook completed	logbook completed	logbook completed	logbook completed	logbook completed	logbook completed	logbook completed	428.5714	0	0	428.5714	0	0	0	1842.857	0
M507	Moyamba	female	widowed	CHACert		CHP		2	salary received last month	643000	CHA+nurse	work in home dst	never received	0	received last quarter	263000	never received	0	never received	90000	0	0	87666.66	0	87666.66	0	0	90000	0	3	48	logbook completed	logbook completed	logbook completed	logbook completed	logbook completed	logbook completed	logbook completed	logbook completed	1857.143	0	0	1857.143	0	0	0	7985.714	0
M508	Moyamba	female	married	MCHACert		CHP		2	salary received last month	500000	MCHAide	work in home dst	received past	0	received last quarter	892000	never received	0	never received	150000	0	0	297333.3	0	297333.3	0	0	150000	0	3	50	logbook completed	logbook completed	logbook completed	logbook completed	logbook completed	logbook completed	logbook completed	logbook completed	0	0	0	0	0	0	0	0	0
M509	Moyamba	female	married	MCHACert		CHP	2	2	salary received last month	500000	MCHAide	work in home dst	never received	0	don't know		never received	0	never received	0	0	0		0	75372.7	0	0	0	0	3	32	logbook completed	logbook completed	logbook completed	logbook completed	logbook completed	logbook completed	logbook completed	logbook completed	1428.571	0	0	1428.571	0	0	0	6142.857	0
M510	Moyamba	female	married	MCHACert		MCHP	2	2	salary received last month	500000	MCHAide	work away from home dst	received last quarter	180000	received past	0	don't know		never received	150000	0	60000	0	60000	0	8500	0	150000	0	4	40	logbook completed	logbook completed	logbook completed	logbook completed	logbook completed	logbook completed	logbook completed	loss to follow-up	17571.43	0	0	17571.43	0	0	0	75557.14	0
M601	Moyamba	female	married	MCHACert		MCHP		2	salary received last month	500000	MCHAide	work away from home dst	received past	0	received last quarter	350000	never received	0	never received	0	0	0	116666.7	0	116666.7	0	0	0	0	3	50	logbook completed	logbook completed	logbook completed	logbook completed	logbook completed	logbook completed	logbook completed	logbook completed	4428.571	0	4285.714	4428.571	0	4285.714	0	19042.86	18428.57
M602	Moyamba	female	single	MCHACert		MCHP		2	salary not received last month	0	MCHAide	work in home dst	never received	0	never received	0	never received	0	never received	515000	0	0	0	0	0	0	0	515000	0	3	31	logbook completed	logbook completed	logbook completed	logbook completed	logbook completed	logbook completed	logbook completed	logbook completed	0	0	0	0	0	0	0	0	0
M603	Moyamba	female	married	MCHACert		CHP		2	salary received last month	500000	MCHAide	work in home dst	never received	0	received past	0	never received	0	never received	0	0	0	0	0	0	0	0	0	0	3	47	logbook completed	logbook completed	logbook completed	logbook completed	logbook completed	logbook completed	logbook completed	logbook completed	1700	0	0	1700	0	0	0	7310	0
M604	Moyamba	female	single	MCHACert		CHP		2	salary received last month	500000	MCHAide	work away from home dst	never received	0	received past	0	never received	0	never received	100000	0	0	0	0	0	0	0	100000	0	3	39	logbook completed	logbook completed	logbook completed	logbook completed	logbook completed	logbook completed	logbook completed	logbook completed	0	0	1428.571	0	0	1428.571	0	0	6142.857
M605	Moyamba	male	married	CHODipl		CHC		3	salary received last month	800000	CHO	work away from home dst	never received	0	never received	0	never received	0	never received	0	0	0	0	0	0	0	0	0	0	3	41	logbook completed	logbook completed	logbook completed	logbook completed	logbook completed	logbook completed	logbook completed	logbook completed	25571.43	0	4285.714	25571.43	0	4285.714	0	109957.1	18428.57
M606	Moyamba	male	married	MidwiferySECHN		CHC	4	3	salary received last month	600000	CHA+nurse	work in home dst	never received	0	received last quarter	370000	never received	0	never received	0	0	0	123333.3	0	123333.3	0	0	0	0	3	40	logbook completed	logbook completed	logbook completed	logbook completed	logbook completed	logbook completed	logbook completed	logbook completed	5714.286	0	0	5714.286	0	0	0	24571.43	0
M607	Moyamba	female	single	CHACert		CHP		2	salary received last month	499000	CHA+nurse	work in home dst	never received	0	received last quarter		never received	0	never received	280000	0	0		0	87276.95	0	0	280000	0	3	41	logbook completed	logbook completed	logbook completed	logbook completed	logbook completed	logbook completed	logbook completed	logbook completed	7200	0	571.4286	7200	0	571.4286	0	30960	2457.143
M608	Moyamba	female	single	MCHACert		CHP		2	salary not received last month	0	MCHAide	work in home dst	never received	0	never received	0	never received	0	never received	0	0	0	0	0	0	0	0	0	0	3	32	logbook completed	logbook completed	logbook completed	logbook completed	logbook completed	logbook completed	logbook completed	logbook completed	1071.429	0	0	1071.429	0	0	0	4607.143	0
M609	Moyamba	female	married	MCHACert		MCHP		1	salary received last month	532000	MCHAide	work away from home dst	never received	0	never received	0	never received	0	received past	120000	0	0	0	0	0	0	0	120000	0	3	40	logbook completed	logbook completed	logbook completed	logbook completed	logbook completed	logbook completed	logbook completed	logbook completed	9428.571	0	0	9428.571	0	0	0	40542.86	0
M701	Moyamba	female	married	MCHACert		CHP		2	salary received last month	500000	MCHAide	work away from home dst	never received	0	received last quarter	750000	never received	0	never received	190000	30000	0	250000	0	250000	0	0	190000	30000	3	39	logbook completed	logbook completed	logbook completed	logbook completed	logbook completed	logbook completed	logbook completed	logbook completed	571.4286	0	0	571.4286	0	0	0	2457.143	0
M702	Moyamba	female	widowed	NursingCert		CHP		2	salary received last month	500000	MCHAide	work in home dst	never received	0	received last quarter	564000	never received	0	never received	150000	30000	0	188000	0	188000	0	0	150000	30000	3	32	logbook completed	logbook completed	logbook completed	logbook completed	logbook completed	logbook completed	logbook completed	logbook completed	1200	0	0	1200	0	0	0	5160	0
M703	Moyamba	female	married	MCHACert		MCHP		2	salary received last month	500000	MCHAide	work away from home dst	received past	0	received last quarter	656000	received last month	56000	never received	220000	0	0	218666.7	0	218666.7	56000	0	220000	0	3	39	logbook completed	logbook completed	logbook completed	logbook completed	logbook completed	logbook completed	logbook completed	logbook completed	0	0	0	0	0	0	0	0	0
M704	Moyamba	female	married	MCHACert		MCHP		2	salary received last month	540000	MCHAide	work away from home dst	received past	0	received last quarter		received last month	20000	never received	90000	0	0		0	75372.7	20000	0	90000	0	3	28	logbook completed	logbook completed	logbook completed	logbook completed	logbook completed	logbook completed	logbook completed	logbook completed	0	0	0	0	0	0	0	0	0
M705	Moyamba	female	married	MCHACert		CHC	2	2	salary received last month	519000	MCHAide	work away from home dst	received past	0	received last quarter	366000	received last month		never received	250000	0	0	122000	0	122000	8500	0	250000	0	3	33	logbook completed	logbook completed	logbook completed	logbook completed	logbook completed	logbook completed	logbook completed	logbook completed	3571.428	0	0	3571.428	0	0	0	15357.14	0
M706	Moyamba	male	married	CHACert		CHC		2	salary received last month	307000	CHA+nurse	work away from home dst	never received	0	never received	0	received last month	120000	never received	90000	0	0	0	0	0	120000	0	90000	0	3	54	logbook completed	logbook completed	logbook completed	logbook completed	logbook completed	logbook completed	logbook completed	logbook completed	9285.714	0	0	9285.714	0	0	0	39928.57	0
M801	Moyamba	female	married	MCHACert		MCHP		2	salary received last month	519000	MCHAide	work in home dst	never received	0	received last quarter	451000	never received	0	never received	160000	0	0	150333.3	0	150333.3	0	0	160000	0	3	36	logbook completed	logbook completed	logbook completed	logbook completed	logbook completed	logbook completed	logbook completed	logbook completed	1928.571	0	0	1928.571	0	0	0	8292.857	0
M802	Moyamba	female	married	MCHACert		CHP		2	salary received last month	500000	MCHAide	work in home dst	don't know		received last quarter	209000	never received	0	never received	170000	0		69666.66	3030.303	69666.66	0	0	170000	0	4	37	logbook completed	logbook completed	logbook completed	logbook completed	logbook completed	logbook completed	logbook completed	logbook completed	4028.572	0	7142.857	4028.572	0	7142.857	0	17322.86	30714.29
M803	Moyamba	female	single	MCHACert		CHP		2	salary received last month	500000	MCHAide	work in home dst	n/rural		received last quarter	575000	never received	0	never received	100000	200000		191666.7		191666.7	0	0	100000	200000	2	38	logbook completed	logbook completed	logbook completed	logbook completed	logbook completed	logbook completed	logbook completed	logbook completed	6714.286	0	0	6714.286	0	0	0	28871.43	0
M804	Moyamba	female	single	MCHACert		CHP		2	salary not received last month	0	MCHAide	work in home dst	n/rural		never received	0	never received	0	never received	150000	0		0		0	0	0	150000	0	2	27	logbook completed	logbook completed	logbook completed	logbook completed	logbook completed	logbook completed	logbook completed	logbook completed	5285.714	0	0	5285.714	0	0	0	22728.57	0
M805	Moyamba	female	widowed	MidwiferySECHN		CHC		3	salary received last month	587000	CHA+nurse	work away from home dst	never received	0	received last quarter	608000	never received	0	never received	240000	0	0	202666.7	0	202666.7	0	0	240000	0	2	56	logbook completed	logbook completed	logbook completed	logbook completed	logbook completed	logbook completed	logbook completed	logbook completed	1000	0	0	1000	0	0	0	4300	0
M806	Moyamba	female	co-habiting	MCHACert		CHC		3	salary received last month	500000	MCHAide	work away from home dst	never received	0	received last quarter	190000	never received	0	never received	50000	0	0	63333.33	0	63333.33	0	0	50000	0	2	42	logbook completed	logbook completed	logbook completed	logbook completed	logbook completed	logbook completed	logbook completed	logbook completed	0	0	0	0	0	0	0	0	0
M807	Moyamba	male	single	CHACert		CHP	3	2	salary received last month	640000	CHA+nurse	work away from home dst	never received	0	received past	0	never received	0	never received	170000	0	0	0	0	0	0	0	170000	0	3	30	logbook completed	logbook completed	logbook completed	logbook completed	logbook completed	logbook completed	logbook completed	logbook completed	2142.857	0	0	2142.857	0	0	0	9214.286	0
M808	Moyamba	female	married	MCHACert		CHP		2	salary received last month	625000	MCHAide	work in home dst	never received	0	received last quarter	290000	never received	0	never received	20000	0	0	96666.66	0	96666.66	0	0	20000	0	3	38	logbook completed	logbook completed	logbook completed	logbook completed	logbook completed	logbook completed	logbook completed	logbook completed	0	0	0	0	0	0	0	0	0
M809	Moyamba	female	married	MCHACert		MCHP		2	salary received last month	500000	MCHAide	work in home dst	never received	0	received last quarter		never received	0	never received	170000	0	0		0	75372.7	0	0	170000	0	3	51	logbook completed	logbook completed	logbook completed	logbook completed	logbook completed	logbook completed	logbook completed	logbook completed	0	0	0	0	0	0	0	0	0
M901	Moyamba	male	single	CHODipl		CHC	5	7	salary received last month	800000	CHO	work in home dst	never received	0	received last quarter	1040000	never received	0	never received	0	600000	0	346666.7	0	346666.7	0	0	0	600000	1	28	logbook completed	logbook completed	logbook completed	logbook completed	logbook completed	logbook completed	logbook completed	logbook completed	1428.571	0	0	1428.571	0	0	0	6142.857	0
M902	Moyamba	female	single	other	SCM-Midwife	CHC	6	7	salary received last month	556000	CHA+nurse	work away from home dst	never received	0	never received	0	never received	0	never received	0	0	0	0	0	0	0	0	0	0	1	46	logbook completed	logbook completed	logbook completed	logbook completed	not working/away from facility	logbook completed	logbook completed	logbook completed	12000	0	10000	12000	0	10000	0	51600	43000
M903	Moyamba	female	widowed	MCHACert		MCHP		2	salary received last month	500000	MCHAide	work in home dst	received past	0	received last quarter	706000	never received	0	never received	0	0	0	235333.3	0	235333.3	0	0	0	0	2	40	logbook completed	logbook completed	logbook completed	logbook completed	logbook completed	logbook completed	logbook completed	logbook completed	30428.57	0	3428.572	30428.57	0	3428.572	0	130842.9	14742.86
M904	Moyamba	female	single	MCHACert		MCHP	3	2	salary received last month	520000	MCHAide	work in home dst	don't know		received last quarter	200000	never received	0	never received		0		66666.66	3030.303	66666.66	0	0	113653.8	0	2	28	logbook completed	logbook completed	logbook completed	logbook completed	logbook completed	logbook completed	logbook completed	logbook completed	19285.71	0	2571.428	19285.71	0	2571.428	0	82928.57	11057.14
M905	Moyamba	female	married	MCHACert		MCHP	3	2	salary received last month	500000	MCHAide	work in home dst	received past	0	received last quarter	857000	don't know		don't know	90000	0	0	285666.7	0	285666.7	8500	0	90000	0	3	38	logbook completed	logbook completed	logbook completed	logbook completed	logbook completed	logbook completed	logbook completed	logbook completed	17357.14	0	0	17357.14	0	0	0	74635.71	0
M906	Moyamba	female	married	MCHACert		MCHP		2	salary received last month	520000	MCHAide	work in home dst	received past	0	received last quarter	630000	don't know		don't know	90000	20000	0	210000	0	210000	8500	0	90000	20000	3	38	logbook completed	logbook completed	logbook completed	logbook completed	logbook completed	logbook completed	logbook completed	logbook completed	7714.286	0	0	7714.286	0	0	0	33171.43	0
M907	Moyamba	female	married	MCHACert		CHC	3	4	salary received last month	500000	MCHAide	work in home dst	never received	0	never received	0	never received	0	never received		0	0	0	0	0	0	0	113653.8	0	3	50	logbook completed	logbook completed	logbook completed	logbook completed	logbook completed	logbook completed	logbook completed	logbook completed	7000	0	0	7000	0	0	0	30100	0
M908	Moyamba	male	single	other		CHC		4	salary received last month	620000	CHA+nurse	work in home dst	received past	0	received last quarter	760000	don't know		received past	400000	0	0	253333.3	0	253333.3	16111.11	0	400000	0	2	37	logbook completed	logbook completed	logbook completed	logbook completed	logbook completed	logbook completed	logbook completed	logbook completed	24428.57	0	7142.857	24428.57	0	7142.857	0	105042.9	30714.29
M909	Moyamba	female	single	MCHACert		MCHP	3	1	salary received last month	500000	MCHAide	work away from home dst	received past	0	received last quarter	620000	don't know		don't know	0	0	0	206666.7	0	206666.7	8500	0	0	0	3	29	logbook completed	logbook completed	logbook completed	logbook completed	logbook completed	logbook completed	logbook completed	logbook completed	18714.29	0	0	18714.29	0	0	0	80471.43	0
